# Supplementary material for: Cooling rates and melt extraction timescales determined by diffusion chronometry on shallow crustal plutonic rocks
Source: Contrib Mineral Petrol. 2025 Jul 11;180(8):45. doi: 10.1007/s00410-025-02238-0 (PMC12254178; doi:10.1007/s00410-025-02238-0)
Supplement: Supplementary file 2 — Supplementary file2 (XLSX 476 KB) [file 410_2025_2238_MOESM2_ESM.xlsx]

## Sheet: Bulk rock
Supplementary Table 1. Bulk rock major and trace element analyses of the Laione granodiorite.
Sample	Rock type	X	Y		SiO2	TiO2	Al2O3	Fe2O3	MnO	MgO	CaO	Na2O	K2O	P2O5	LOI	Total		Sc	V	Cr	Co	Ni	Cu	Zn	Rb	Sr	Y	Zr	Nb	Cs	Ba	La	Ce	Pr	Nd	Sm	Eu	Gd	Tb	Dy	Ho	Er	Tm	Yb	Lu	Hf	Ta	Pb	Th
		Gauss Boaga	Gauss Boaga		wt.%	wt.%	wt.%	wt.%	wt.%	wt.%	wt.%	wt.%	wt.%	wt.%	wt.%	wt.%		p.p.m.	p.p.m.	p.p.m.	p.p.m.	p.p.m.	p.p.m.	p.p.m.	p.p.m.	p.p.m.	p.p.m.	p.p.m.	p.p.m.	p.p.m.	p.p.m.	p.p.m.	p.p.m.	p.p.m.	p.p.m.	p.p.m.	p.p.m.	p.p.m.	p.p.m.	p.p.m.	p.p.m.	p.p.m.	p.p.m.	p.p.m.	p.p.m.	p.p.m.	p.p.m.	p.p.m.	p.p.m.
LR22-1	Granodiorite	1.61307e+06	5.09319e+06		68.3668	0.348658	15.8888	3.11799	0.0896548	1.21532	4.21378	3.82527	2.24137	0.129501	0.383523	99.9893		7.12033	60.3676	9.66279	65.02	8.01467	3.78542	32.2757	47.0723	433.777	12.0147	136.966	13.1303	0.931667	874.512	44.97	68.3303	6.06667	19.359	2.786	0.750333	2.085	0.311	1.882	0.390667	1.19967	0.176333	1.39133	0.214333	3.15033	1.22167	7.94733	18.6577
LR22-2	Granodiorite	1.61307e+06	5.09324e+06		68.2191	0.338458	15.8279	3.13571	0.0895917	1.22442	4.23072	3.79272	2.26966	0.12941	0.453084	99.8756		7.31967	59.4292	9.95464	47.1003	7.031	4.57913	31.6557	46.1003	428.88	11.697	142.642	12.5743	0.749667	859.744	41.8143	63.7797	5.744	18.2807	2.66533	0.744333	2.06267	0.292667	1.845	0.383667	1.17867	0.176667	1.318	0.215333	3.17867	1.10233	7.92033	18.288
LR22-4	Granodiorite	1.61301e+06	5.09317e+06		68.8861	0.32855	15.7306	2.947	0.0995607	1.14495	3.99238	3.87291	2.40937	0.119473	0.439875	99.987		6.74933	54.9575	9.65739	64.7527	7.813	2.98682	34.1493	59.5587	401.116	11.0647	134.356	12.384	0.880667	814.411	41.1017	62.4097	5.535	17.5537	2.54633	0.718	1.88033	0.293	1.71667	0.362	1.10333	0.171333	1.24933	0.208667	2.99033	1.11833	8.43767	19.0463
LR22-8	Granodiorite	1.61246e+06	5.09133e+06		68.9089	0.32828	15.5485	2.86499	0.0994787	1.11416	3.92941	3.9692	2.22832	0.119374	0.520162	99.622		6.64867	52.9227	8.15726	45.7447	7.89	2.58645	36.6082	62.0653	394.129	11.466	142.126	13.7493	0.926	797.588	40.585	61.829	5.54767	17.6883	2.578	0.704667	2.02567	0.295333	1.79433	0.377	1.13767	0.179	1.33967	0.215667	3.31833	1.205	9.62033	19.6463
LR22-9	Granodiorite	1.61246e+06	5.09133e+06		69.2318	0.318903	15.5465	2.87013	0.0996571	1.08626	3.91653	4.00622	2.32201	0.119589	0.342942	99.873		6.46333	53.1172	8.27154	66.8857	7.83767	4.8832	37.1721	67.0903	389.521	10.9977	135.275	13.642	1.203	813.808	41.4043	62.7513	5.68167	17.5387	2.55167	0.667333	1.98433	0.286333	1.74033	0.38	1.09933	0.167333	1.30567	0.209667	3.062	1.20267	9.565	19.6567
54.7.1	Granodiorite	1613087	5093097		68.94	0.35	15.66	3.26	0.07	1.2	4.15	3.42	2.25	0.13	0.29	99.72		6	78	55	8	7	5	28	47.82	395	12.42	135	12.54	0.92	851	40.75	59.23	5.09	18.51	2.8	0.7	2.09	0.33	2.01	0.42	1.23	0.17	1.47	0.22	3.13	1.04	8.56	19.08
28.2.1/	Granodiorite	1612947	5092432		65.66	0.44	16.52	3.97	0.1	1.81	5.17	3.55	1.52	0.16	0.33	99.23		8	98	72	8	11	9	30	39.07	454	10.77	160	7.68	0.79	630	45.8	66.57	5.87	18.07	2.49	0.82	2.01	0.34	1.59	0.37	1.01	0.19	1.3	0.22	3.59	0.49	4.62	14.27
NHS25	Granodiorite	1612487	5091246		69.56	0.32	15.82	2.94	0.1	1.05	3.95	3.66	2.26	0.12	0.27	100.05		6	72	58	9	15	8	34	68.03	375	10.87	130	12.07	1.38	748	46.27	66.3	5.66	16.9	2.64	0.74	2.56	0.3	1.81	0.39	1.05	0.17	1.25	0.2	3.3	0.97	11.43	21.43
RGM-2	Standard				73.571	0.277964	13.789	1.87625	0.0397091	0.277964	1.22105	4.17938	4.35807	0.0496363	0.73	100.372
BHVO2	Standard				49.91	2.76	13.48	12.36	0.17	7.3	11.47	2.23	0.51	0.27	-0.6	100.521
JA-3	Standard				62.28	0.68	15.67	6.59	0.11	3.75	6.35	3.19	1.4	0.12	0	100.159
GH	Standard				75.7175	0.0793997	12.6146	1.35972	0.0496248	0.0297749	0.714597	3.86081	4.76398	0.00992496	0.75	99.941
NIM-S	Standard				63.7385	0.0498346	17.2029	1.42527	0.00996692	0.428578	0.677751	0.428578	15.369	0.109636	0.33	99.76
BCR-2G	Standard																	35.227	426.232		39.145	12.285	16.359	216.356	48.108	344.973	32.849	179.222	11.641	1.17	661.373	24.119	51.191	6.4	27.037	6.326	1.903	6.178	0.985	6.034	1.235	3.484	0.481	3.205	0.475	4.619	0.704	11.143	5.651
[truncated: 1 more columns]

## Sheet: Amp chemistry
Supplementary Table 2. Amphibole major and trace element analyses of the different Listino ring complex lithologies.
Sample	Rock type		SiO2	TiO2	Al2O3	FeO	MgO	MnO	CaO	Na2O	K2O	Total		Si	Ti	Al	Fe3+	Fe2+	Mn	Mg	Ca	Na	K	Total		AlIV	AlVI	(Na + K)A	Mg#		Li	B	Al2O3	SiO2	CaO	Sc	V	Cr	MnO	Co	Ni	Zn	Rb	Sr	Y	Zr	Nb	Cs	Ba
			wt.%	wt.%	wt.%	wt.%	wt.%	wt.%	wt.%	wt.%	wt.%	wt.%		a.p.f.u.	a.p.f.u.	a.p.f.u.	a.p.f.u.	a.p.f.u.	a.p.f.u.	a.p.f.u.	a.p.f.u.	a.p.f.u.	a.p.f.u.	a.p.f.u.		a.p.f.u.	a.p.f.u.	a.p.f.u.	mol.%		p.p.m.	p.p.m.	wt.%	wt.%	wt.%	p.p.m.	p.p.m.	p.p.m.	wt.%	p.p.m.	p.p.m.	p.p.m.	p.p.m.	p.p.m.	p.p.m.	p.p.m.	p.p.m.	p.p.m.	p.p.m.
54.7.1	Laione granodiorite		48.4	0.758	6.58	13.81	13.47	0.93	12.19	0.792	0.4909	97.5353		7.067	0.083	1.133	0.405	1.296	2.931	0.115	1.907	0.224	0.091	15.254		0.933	0.2	0.254	0.693		4.239	17.574	7.548	49.829	12.19	63.996	255.594	14.042	0.93	43.363	30.939	223.873	1.573	22.022	110.924	37.886	30.979	n.d.	50.722
54.7.1	Laione granodiorite		47.48	0.995	6.9	14.83	12.74	0.84	11.7	0.8761	0.5313	96.95		7.002	0.11	1.2	0.436	1.41	2.8	0.105	1.849	0.251	0.1	15.263		0.998	0.201	0.263	0.665		5.149	16.536	7.106	46.728	11.7	91.771	280.218	22.562	0.84	39.471	22.866	228.126	1.572	21.488	109.083	30.829	33.147	n.d.	48.858
54.7.1	Laione granodiorite		47.78	0.9967	6.7	14.72	12.92	0.758	11.54	0.893	0.608	96.9951		7.039	0.11	1.164	0.407	1.423	2.837	0.095	1.822	0.255	0.114	15.266		0.961	0.203	0.266	0.666		4.352	16.92	7.033	46.599	11.54	123.148	261.742	17.315	0.758	37.213	17.988	207.423	2.049	16.42	79.854	23.904	25.955	0.025	29.962
54.7.3	Listino ring tonalite		45.55	0.974	8.1	14.65	13.03	0.4633	11.79	0.9077	0.6645	96.1351		6.769	0.109	1.419	0.561	1.282	2.886	0.058	1.877	0.262	0.126	15.349		1.231	0.188	0.349	0.692		1.808		6.661		11.79	162.201	377.113	93.444			38.016	155.368	2.628	14.848	62.815	20.924	14.236	0.07	15.719
54.7.3	Listino ring tonalite		46.61	0.4844	7.7	14.53	12.98	0.392	12.15	0.6159	0.5354	96.0895		6.919	0.054	1.348	0.469	1.354	2.872	0.049	1.933	0.177	0.101	15.276		1.081	0.267	0.276	0.68		2.696		7.981		12.15	70.114	332.096	21.448			34.742	167.981	1.669	35.845	59.156	32.044	16.737	0.049	49.61
54.7.3	Listino ring tonalite		45.51	1.0201	7.89	14.59	12.94	0.4418	11.79	0.9692	0.4529	95.604		6.795	0.115	1.389	0.542	1.302	2.879	0.056	1.886	0.281	0.086	15.33		1.205	0.184	0.33	0.689		1.754		7.992		11.79	112.531	589.947	67.795			28.595	159.056	1.129	28.853	48.543	26.429	11.474	0.012	40.328
54.7.3	Listino ring tonalite		46.77	0.9687	7.34	13.79	13.46	0.5326	11.85	0.825	0.3542	95.9747		6.921	0.108	1.28	0.499	1.226	2.968	0.067	1.879	0.237	0.067	15.252		1.079	0.201	0.252	0.708		3.113		7.77		11.85	84.653	267.718	39.759			28.08	163.52	1.151	29.008	81.508	36.716	18.589	0.033	38.097
54.7.3	Listino ring tonalite		47	0.8639	6.81	13.87	13.68	0.4419	12.06	0.695	0.5463	95.9889		6.963	0.096	1.189	0.473	1.263	3.02	0.055	1.914	0.2	0.103	15.279		1.037	0.153	0.279	0.705		1.365		7.171		12.06	124.154	399.541	186.137			38.632	154.047	1.937	19.62	56.091	21.526	10.916	0.035	18.529
54.7.3	Listino ring tonalite		45.63	0.9341	7.98	14.64	12.79	0.4156	11.79	0.9402	0.4976	95.669		6.813	0.105	1.405	0.521	1.328	2.846	0.053	1.886	0.272	0.095	15.324		1.187	0.218	0.324	0.682		3.13		7.779		11.79	94.723	433.528	26.751			31.607	147.031	1.728	25.65	57.385	27.752	12.791	0.024	35.535
54.7.3	Listino ring tonalite		45.63	0.9935	7.97	14.01	13.22	0.4368	11.59	1.0519	0.3926	95.2948		6.806	0.111	1.401	0.559	1.21	2.939	0.055	1.852	0.304	0.075	15.313		1.194	0.208	0.313	0.708		3.712		7.884		11.59	80.96	338.884	103.189			38.943	152.139	1	33.062	60.047	33.261	13.583	0.004	44.985
54.7.3	Listino ring tonalite		45.71	0.9097	7.86	14.88	12.82	0.4155	11.85	0.9226	0.5618	95.9319		6.813	0.102	1.381	0.527	1.349	2.848	0.052	1.893	0.267	0.107	15.339		1.187	0.194	0.339	0.679		3.603		8.087		11.85	100.087	443.979	99.544			35.923	146.446	1.155	28.523	62.241	30.179	13.752	0.009	41.962
54.7.3	Listino ring tonalite		46.32	0.958	7.39	14.52	13.14	0.423	11.99	0.7138	0.4612	95.9937		6.884	0.107	1.295	0.505	1.319	2.91	0.053	1.909	0.206	0.087	15.276		1.116	0.178	0.276	0.688		5.281		8.064		11.99	103.273	417.941	197.614			35.666	163.049	6.963	30.493	51.718	32.959	11.168	0.669	57.806
54.7.3	Listino ring tonalite		46.01	1.1073	7.65	13.96	13.26	0.5666	11.72	0.9198	0.5084	95.7021		6.841	0.124	1.341	0.529	1.227	2.938	0.071	1.867	0.265	0.096	15.301		1.159	0.182	0.301	0.705		2.484		7.9		11.72	83.853	318.222	35.098			28.77	165.861	1.18	35.849	70.985	40.131	17.408	0.042	45.067
54.7.3	Listino ring tonalite		47.26	0.8304	6.62	13.21	14.03	0.52	11.83	0.7598	0.5359	95.6459		7.005	0.093	1.157	0.46	1.194	3.099	0.065	1.879	0.218	0.101	15.271		0.995	0.161	0.271	0.722		3.059		8.31		11.83	152.104	697.725	21.329			28.109	152.996	1.407	25.851	66.498	26.33	14.286	0.018	42.555
54.7.3	Listino ring tonalite		45.39	0.8913	7.72	14.73	12.83	0.4548	11.83	0.8436	0.7178	95.4406		6.81	0.101	1.365	0.525	1.344	2.869	0.058	1.902	0.245	0.137	15.357		1.19	0.175	0.357	0.681		1.836		7.545		11.83	132.387	450.608	86.748			33.195	155.406	1.908	17.792	62.405	19.945	11.326	0.023	21.841
54.7.3	Listino ring tonalite		45.72	0.8659	7.24	14.81	12.84	0.4262	12.09	0.7455	0.4496	95.1872		6.871	0.098	1.283	0.498	1.384	2.876	0.054	1.947	0.217	0.086	15.313		1.129	0.153	0.303	0.675		1.756		7.229		12.09	143.026	556.587	81.63			28.627	147.762	2.029	21.248	50.018	20.273	10.258	0.054	25.552
54.7.3	Listino ring tonalite		45.52	0.797	7.64	14.15	13.4	0.3989	12.25	0.7323	0.4479	95.3361		6.808	0.09	1.347	0.53	1.261	2.987	0.051	1.963	0.212	0.085	15.334		1.192	0.155	0.298	0.703		2.849		8.503		12.25	105.775	424.969	104.218			45.933	160.9	1.748	38.012	67.753	26.85	14.385	0.071	34.264
54.7.3	Listino ring tonalite		44.81	0.9651	7.89	14.98	12.89	0.4054	11.88	0.919	0.5652	95.3047		6.736	0.109	1.398	0.577	1.33	2.888	0.052	1.914	0.268	0.108	15.38		1.264	0.134	0.376	0.685
54.7.3	Listino ring tonalite		45.45	1.154	7.75	14.13	13.14	0.4771	11.8	0.8774	0.3018	95.0803		6.802	0.13	1.367	0.554	1.236	2.931	0.06	1.892	0.255	0.058	15.285		1.198	0.169	0.312	0.703		4.878		8.156		11.8	68.03	319.44	42.65			49.515	160.939	0.976	40.919	56.448	38.235	14.382	0.009	49.341
54.7.3	Listino ring tonalite		45.44	0.8692	6.95	14.44	13.25	0.4252	12.01	0.752	0.5606	94.697		6.859	0.099	1.237	0.531	1.314	2.981	0.054	1.942	0.22	0.108	15.344		1.141	0.096	0.328	0.694		1.16		7.661		12.01	137.283	556.877	174.98			46.939	156.178	1.321	21.599	51.955	19.991	11.552	0.008	30.635
54.7.3	Listino ring tonalite		44.58	0.8646	7.85	15.23	12.76	0.3839	12.13	0.7771	0.5482	95.1238		6.728	0.098	1.397	0.569	1.377	2.87	0.049	1.961	0.227	0.106	15.382		1.272	0.124	0.333	0.676		3.798		7.772		12.13	136.756	531.394	102.483			34.359	167.331	9.748	22.6	49.96	20.434	10.938	0.363	42.655
54.7.3	Listino ring tonalite		47.26	0.7236	6.18	13.78	14.01	0.511	11.65	0.7827	0.2599	95.1572		7.035	0.081	1.085	0.516	1.219	3.108	0.064	1.858	0.226	0.049	15.241		0.965	0.119	0.275	0.718		2.423		7.279		11.65	84.705	462.357	93.738			45.409	155.022	1.262	32.526	44.883	28.387	11.296	0.053	41.203
54.7.3	Listino ring tonalite		44.66	0.9884	7.91	15.05	12.75	0.4533	11.81	0.9395	0.5682	95.1294		6.731	0.112	1.405	0.579	1.343	2.864	0.058	1.907	0.275	0.109	15.381		1.269	0.136	0.384	0.681		3.327		7.862		11.81	120.878	658.676	134.346			31.323	154.942	1.386	26.422	48.479	25.42	12.043	0.02	37.464
51.4.2	Listino ring tonalite		45.56	0.8791	8.1	14.38	13.24	0.6791	11.81	1.0216	0.602	96.3109		6.757	0.098	1.416	0.579	1.227	2.926	0.085	1.877	0.294	0.114	15.374		1.243	0.173	0.374	0.705
51.4.2	Listino ring tonalite		45.71	0.8224	7.78	14.32	13.31	0.6648	11.83	0.9542	0.6267	96.0939		6.795	0.092	1.364	0.571	1.232	2.949	0.084	1.884	0.275	0.119	15.365		1.205	0.159	0.365	0.705
51.4.2	Listino ring tonalite		45.62	0.8942	8	14.22	13.16	0.7276	11.66	1.0715	0.3506	95.7995		6.787	0.1	1.403	0.589	1.203	2.918	0.092	1.859	0.309	0.067	15.327		1.213	0.191	0.327	0.708
51.4.2	Listino ring tonalite		46.19	0.8241	7.63	14.02	13.58	0.7634	11.61	1.0376	0.2732	96.0025		6.834	0.092	1.331	0.627	1.132	2.994	0.096	1.84	0.298	0.052	15.294		1.166	0.164	0.294	0.726
51.4.2	Listino ring tonalite		45.41	0.787	7.86	15.02	12.81	0.6689	11.78	0.9759	0.4165	95.7961		6.784	0.088	1.384	0.594	1.307	2.852	0.085	1.886	0.283	0.079	15.343		1.216	0.169	0.343	0.686
51.4.2	Listino ring tonalite		45.33	0.9148	7.82	15.45	12.46	0.6244	11.83	0.8218	0.586	95.8626		6.786	0.103	1.38	0.568	1.39	2.78	0.079	1.898	0.239	0.112	15.336		1.214	0.167	0.336	0.667
51.4.2	Listino ring tonalite		45.69	0.9312	7.46	15.55	12.41	0.7166	11.71	0.9224	0.5662	95.9607		6.836	0.105	1.316	0.555	1.415	2.767	0.091	1.877	0.268	0.108	15.336		1.164	0.151	0.336	0.662
51.4.2	Listino ring tonalite		45.65	1.0191	7.67	15.65	12.21	0.728	11.83	0.883	0.6234	96.3019		6.819	0.114	1.351	0.521	1.456	2.718	0.092	1.893	0.256	0.119	15.34		1.181	0.17	0.34	0.651
51.4.2	Listino ring tonalite		45.74	0.7905	7.66	15.65	12.11	0.662	11.96	0.7491	0.6181	95.9397		6.853	0.089	1.353	0.501	1.482	2.704	0.084	1.92	0.218	0.118	15.321		1.147	0.206	0.321	0.646
51.4.2	Listino ring tonalite		45.61	1.0304	7.57	15.67	12.33	0.7407	11.84	0.9557	0.5523	96.3128		6.811	0.116	1.333	0.536	1.444	2.744	0.094	1.894	0.277	0.105	15.353		1.189	0.143	0.353	0.655
51.4.2	Listino ring tonalite		45.38	1.0487	7.85	15.98	12.23	0.6904	11.83	0.9429	0.6279	96.5829		6.766	0.118	1.38	0.559	1.458	2.718	0.087	1.89	0.273	0.119	15.367		1.234	0.146	0.367	0.651
51.4.2	Listino ring tonalite		45.63	0.8462	7.36	15.47	12.58	0.6747	11.77	0.8712	0.5392	95.7876		6.836	0.095	1.3	0.572	1.39	2.809	0.086	1.889	0.253	0.103	15.335		1.164	0.136	0.335	0.669
51.4.2	Listino ring tonalite		45.62	0.9801	7.5	15.7	12.18	0.7098	11.74	0.8727	0.6062	95.9984		6.838	0.11	1.325	0.532	1.459	2.721	0.09	1.886	0.254	0.116	15.331		1.162	0.163	0.331	0.651
51.4.2	Listino ring tonalite		46.13	0.9158	7.62	14.07	13.5	0.7289	11.61	1.0436	0.4767	96.1837		6.828	0.102	1.33	0.595	1.17	2.978	0.091	1.841	0.3	0.09	15.325		1.172	0.158	0.325	0.718
51.4.2	Listino ring tonalite		45.62	0.9641	7.83	14.47	13.36	0.6854	11.54	1.1137	0.5062	96.1861		6.769	0.108	1.37	0.63	1.191	2.954	0.086	1.835	0.32	0.096	15.357		1.231	0.138	0.357	0.713
51.4.2	Listino ring tonalite		45.38	0.9167	7.93	14.66	13.14	0.7172	11.68	1.0283	0.5282	96.0439		6.754	0.103	1.391	0.617	1.232	2.915	0.09	1.863	0.297	0.1	15.362		1.246	0.145	0.362	0.703
51.4.2	Listino ring tonalite		45.01	1.013	8.12	15.38	12.4	0.7176	11.81	0.9934	0.6093	96.1246		6.734	0.114	1.432	0.559	1.389	2.765	0.091	1.893	0.288	0.116	15.382		1.266	0.166	0.382	0.666
51.4.2	Listino ring tonalite		45.68	0.9496	7.69	14.92	12.65	0.6746	11.91	0.8065	0.5915	95.9703		6.824	0.107	1.354	0.524	1.361	2.816	0.085	1.906	0.234	0.113	15.325		1.176	0.178	0.325	0.674
51.4.2	Listino ring tonalite		46.06	0.8956	7.73	14.54	13.3	0.7117	11.89	0.9107	0.4783	96.5548		6.807	0.1	1.347	0.586	1.234	2.929	0.089	1.883	0.261	0.09	15.326		1.193	0.154	0.326	0.704
51.4.2	Listino ring tonalite		45.32	0.947	8.44	14.3	13	0.6746	11.86	1.053	0.5211	96.182		6.733	0.106	1.478	0.549	1.249	2.879	0.085	1.888	0.303	0.099	15.37		1.267	0.212	0.37	0.697
51.4.2	Listino ring tonalite		45.52	0.8861	8.31	13.74	13.53	0.6921	11.66	1.1347	0.3948	95.868		6.746	0.099	1.452	0.606	1.12	2.988	0.087	1.852	0.326	0.075	15.35		1.254	0.198	0.35	0.727
51.4.2	Listino ring tonalite		45.71	0.8582	8.13	13.66	13.59	0.6463	11.62	1.0771	0.3604	95.7369		6.779	0.096	1.421	0.608	1.109	3.004	0.081	1.847	0.31	0.068	15.322		1.221	0.2	0.322	0.73
51.4.2	Listino ring tonalite		46.28	0.8809	7.81	13.26	13.95	0.6572	11.73	1.0481	0.3635	96.1123		6.827	0.098	1.358	0.582	1.075	3.067	0.082	1.854	0.3	0.068	15.311		1.173	0.185	0.311	0.74
51.4.2	Listino ring tonalite		45.48	1.0294	7.95	15.77	12.36	0.7835	11.64	1.0595	0.5232	96.6211		6.763	0.115	1.394	0.594	1.393	2.739	0.099	1.855	0.305	0.099	15.356		1.237	0.157	0.356	0.663
51.4.2	Listino ring tonalite		45.47	0.9792	7.74	15.81	12.3	0.7059	11.65	0.9635	0.6125	96.2997		6.791	0.11	1.363	0.578	1.422	2.738	0.089	1.864	0.279	0.117	15.351		1.209	0.154	0.351	0.658
51.4.2	Listino ring tonalite		45.38	0.97	7.68	15.67	12.2	0.7251	11.83	0.9541	0.606	96.0739		6.802	0.109	1.357	0.525	1.462	2.725	0.092	1.9	0.277	0.116	15.367		1.198	0.159	0.367	0.651
51.4.2	Listino ring tonalite		45.38	1.0332	7.88	15.51	12.55	0.7055	11.61	1.0385	0.5499	96.3024		6.763	0.116	1.384	0.6	1.359	2.787	0.089	1.854	0.3	0.105	15.357		1.237	0.147	0.357	0.672
51.4.2	Listino ring tonalite		45.76	0.9461	7.65	15.69	12.73	0.7064	11.76	0.9511	0.4867	96.7092		6.787	0.106	1.338	0.618	1.354	2.814	0.089	1.869	0.274	0.092	15.339		1.213	0.124	0.339	0.675
51.4.2	Listino ring tonalite		45.81	0.9549	7.7	15.26	12.68	0.6369	11.87	0.934	0.5603	96.444		6.812	0.107	1.35	0.543	1.377	2.81	0.08	1.891	0.269	0.106	15.345		1.188	0.161	0.345	0.671
51.4.2	Listino ring tonalite		45.77	0.8133	7.78	15.51	12.38	0.6304	11.93	0.7107	0.6415	96.2324		6.831	0.091	1.369	0.522	1.436	2.754	0.08	1.908	0.206	0.122	15.318		1.169	0.2	0.318	0.657
51.4.2	Listino ring tonalite		45.67	0.9228	7.57	15.67	12.25	0.6685	11.84	0.8571	0.5905	96.0941		6.834	0.104	1.335	0.527	1.457	2.732	0.085	1.898	0.249	0.113	15.334		1.166	0.17	0.334	0.652
51.4.2	Listino ring tonalite		45.51	0.8313	8.33	14.2	13.2	0.6843	11.71	0.99	0.6558	96.1592		6.752	0.093	1.457	0.585	1.2	2.919	0.086	1.862	0.285	0.124	15.361		1.248	0.209	0.361	0.709
51.4.2	Listino ring tonalite		44.77	0.8954	8.66	15.4	12.28	0.7006	11.77	0.9923	0.6313	96.1027		6.691	0.101	1.526	0.579	1.37	2.735	0.089	1.885	0.288	0.12	15.384		1.309	0.217	0.384	0.666
51.4.2	Listino ring tonalite		46.27	0.5967	7.77	14.56	13.25	0.694	11.73	0.9995	0.4969	96.441		6.842	0.066	1.355	0.591	1.233	2.92	0.087	1.859	0.287	0.094	15.332		1.158	0.196	0.332	0.703
51.4.2	Listino ring tonalite		46.31	0.9822	7.55	14.42	13.33	0.7121	11.8	1.0219	0.4913	96.6837		6.836	0.109	1.314	0.558	1.244	2.932	0.089	1.866	0.292	0.093	15.334		1.164	0.15	0.334	0.702
51.4.2	Listino ring tonalite		45.52	0.9479	8.06	15.05	12.69	0.6608	11.8	1.041	0.5333	96.3235		6.771	0.106	1.413	0.553	1.342	2.813	0.083	1.881	0.3	0.101	15.364		1.229	0.184	0.364	0.677
51.4.2	Listino ring tonalite		46.32	0.9075	7.37	14.97	13.02	0.7417	11.8	0.9415	0.4656	96.6469		6.857	0.101	1.286	0.569	1.308	2.873	0.093	1.872	0.27	0.088	15.317		1.143	0.143	0.317	0.687
51.4.2	Listino ring tonalite		45.81	0.9679	7.81	15.46	12.52	0.6439	11.84	0.9451	0.5739	96.693		6.806	0.108	1.368	0.542	1.402	2.772	0.081	1.885	0.272	0.109	15.344		1.194	0.174	0.344	0.664
51.4.2	Listino ring tonalite		45.5	0.926	7.75	16.08	12.08	0.7446	11.75	0.9723	0.5485	96.3514		6.798	0.104	1.365	0.56	1.474	2.69	0.094	1.881	0.282	0.105	15.353		1.202	0.163	0.353	0.646
51.4.2	Listino ring tonalite		45.79	0.9095	7.83	16.11	12.23	0.6664	12	0.8914	0.648	97.1178		6.795	0.101	1.37	0.535	1.488	2.705	0.084	1.908	0.256	0.123	15.364		1.205	0.165	0.364	0.645
51.4.2	Listino ring tonalite		45.38	1.1324	8.02	15.48	12.47	0.7408	11.69	1.0631	0.5121	96.4884		6.75	0.127	1.406	0.578	1.372	2.764	0.093	1.863	0.307	0.097	15.358		1.25	0.156	0.358	0.668
51.4.2	Listino ring tonalite		45.8	0.9738	7.67	15.79	12.41	0.716	11.88	0.9247	0.556	96.8259		6.806	0.109	1.344	0.554	1.432	2.748	0.09	1.892	0.266	0.105	15.346		1.194	0.15	0.346	0.657
LR21-2	Tonalitic dike		44.97	0.958	8.4	16.87	12.24	0.5414	12.11	1.0134	0.8073	97.9101		6.65	0.107	1.464	0.598	1.516	2.697	0.068	1.919	0.291	0.152	15.461		1.35	0.114	0.443	0.64
LR21-2	Tonalitic dike		43.99	1.1592	8.92	17.21	11.55	0.5689	12.02	1.1161	0.875	97.4092		6.57	0.13	1.571	0.567	1.61	2.571	0.072	1.924	0.323	0.167	15.503		1.43	0.14	0.49	0.615
LR21-2	Tonalitic dike		44.44	1.0786	8.5	17.11	11.75	0.5048	12.12	0.9991	0.6801	97.1826		6.634	0.121	1.496	0.571	1.592	2.614	0.064	1.939	0.289	0.13	15.448		1.366	0.129	0.419	0.621
LR21-2	Tonalitic dike		45.51	0.7784	7.29	15.93	12.91	0.5542	12.14	0.8547	0.679	96.6463		6.799	0.087	1.284	0.468	1.543	2.874	0.07	1.943	0.248	0.129	15.446		1.201	0.083	0.377	0.651
LR21-2	Tonalitic dike		44.81	0.8054	7.72	16.74	12.26	0.4984	12.1	0.9683	0.7257	96.6278		6.725	0.091	1.366	0.512	1.613	2.742	0.063	1.946	0.282	0.139	15.479		1.275	0.091	0.421	0.63
LR21-2	Tonalitic dike		49.87	0.1192	4.05	13.92	15.59	0.5001	12.12	0.3177	0.1914	96.6784		7.332	0.013	0.702	0.191	1.527	3.416	0.062	1.909	0.091	0.036	15.279		0.668	0.034	0.126	0.691
LR21-2	Tonalitic dike		44.68	1.1829	9.64	13.18	13.75	0.3389	12.38	1.2294	0.6721	97.0533		6.565	0.131	1.67	0.485	1.152	3.011	0.042	1.949	0.35	0.126	15.482		1.435	0.235	0.476	0.723
LR21-2	Tonalitic dike		43.75	1.3661	10.89	13.64	13.02	0.2632	12.41	1.38	0.6994	97.4187		6.431	0.151	1.887	0.456	1.238	2.852	0.033	1.955	0.393	0.131	15.526		1.569	0.318	0.524	0.697
LR21-2	Tonalitic dike		49.15	0.8336	6.24	10.68	16.45	0.2725	12.63	0.8108	0.3897	97.4566		7.049	0.09	1.055	0.437	0.856	3.516	0.033	1.941	0.225	0.071	15.275		0.951	0.105	0.297	0.804
LR21-2	Tonalitic dike		48.17	1.0319	6.98	10.83	15.92	0.2116	12.55	0.9384	0.5023	97.1342		6.956	0.112	1.188	0.406	0.914	3.426	0.026	1.942	0.263	0.093	15.325		1.044	0.144	0.355	0.789
LR21-2	Tonalitic dike		55.21	0.0882	1.2617	6.54	20.34	0.3597	13.29	0.1079	0.0359	97.2334		7.779	0.009	0.21	n.d.	0.771	4.271	0.043	2.006	0.029	0.006	15.125		0.21	n.d.	n.d.	0.847
LR21-2	Tonalitic dike		55.22	0.0654	1.3861	6.97	20.16	0.3296	13.43	0.1079	0.0645	97.7335		7.759	0.007	0.23	n.d.	0.819	4.222	0.039	2.022	0.029	0.012	15.139		0.23	n.d.	n.d.	0.838
LR21-2	Tonalitic dike		47.95	0.7004	6.34	12.78	15.07	0.3226	12.46	0.7705	0.5436	96.9371		6.995	0.077	1.09	0.478	1.097	3.276	0.04	1.948	0.218	0.101	15.32		1.005	0.085	0.319	0.749
LR21-2	Tonalitic dike		46.87	0.8794	8.04	11.03	15.81	0.2098	12.72	0.9542	0.6876	97.201		6.788	0.096	1.373	0.456	0.893	3.412	0.026	1.974	0.268	0.127	15.413		1.212	0.161	0.395	0.793
54.5.1	Monoccola granodiorite		46.18	0.7693	7.47	15.11	12.86	0.8355	11.93	0.7267	0.6086	96.5562		6.855	0.086	1.307	0.542	1.356	2.845	0.105	1.898	0.209	0.115	15.319		1.145	0.162	0.319	0.677
54.5.1	Monoccola granodiorite		45.65	0.7814	7.67	15.25	12.76	0.9191	11.93	0.9307	0.6412	96.5766		6.791	0.087	1.345	0.575	1.347	2.829	0.116	1.902	0.268	0.122	15.381		1.209	0.136	0.381	0.677
54.5.1	Monoccola granodiorite		45.71	0.8287	7.76	15.54	12.62	1.0184	11.55	1.1159	0.5583	96.8156		6.783	0.092	1.358	0.628	1.327	2.791	0.128	1.837	0.321	0.106	15.371		1.217	0.141	0.371	0.678
54.5.1	Monoccola granodiorite		45.64	0.9033	8.15	15.16	12.72	0.9198	11.6	1.123	0.5496	96.7947		6.755	0.101	1.422	0.61	1.292	2.806	0.115	1.84	0.322	0.104	15.367		1.245	0.177	0.367	0.685
54.5.1	Monoccola granodiorite		45.76	0.755	7.6	15.38	12.61	0.8883	11.53	1.0676	0.7471	96.4605		6.819	0.085	1.335	0.587	1.355	2.801	0.112	1.841	0.308	0.142	15.385		1.181	0.155	0.385	0.674
54.5.1	Monoccola granodiorite		48.86	0.5102	5.57	13.32	14.36	0.8715	12.06	0.5984	0.3807	96.6217		7.168	0.056	0.963	0.412	1.237	3.14	0.108	1.896	0.17	0.071	15.223		0.832	0.132	0.223	0.717
54.5.1	Monoccola granodiorite		45.59	0.8115	7.86	15.36	12.67	0.9224	11.77	0.9918	0.6228	96.6734		6.774	0.091	1.377	0.598	1.336	2.806	0.116	1.874	0.286	0.118	15.375		1.226	0.151	0.375	0.677
54.5.1	Monoccola granodiorite		46.13	0.7094	7.6	15.23	12.73	0.8859	11.69	0.9365	0.6826	96.6621		6.843	0.079	1.329	0.579	1.335	2.814	0.111	1.858	0.269	0.129	15.347		1.157	0.172	0.347	0.678
54.5.1	Monoccola granodiorite		46.43	0.6848	7.28	14.79	13.02	0.8975	11.91	0.7959	0.5954	96.5169		6.887	0.076	1.273	0.55	1.307	2.878	0.113	1.893	0.229	0.113	15.318		1.113	0.16	0.318	0.688
54.5.1	Monoccola granodiorite		45.8	0.7451	7.41	14.83	12.87	0.891	11.79	0.8772	0.6067	95.8621		6.843	0.084	1.305	0.569	1.307	2.866	0.113	1.888	0.254	0.116	15.344		1.157	0.148	0.344	0.687
54.5.1	Monoccola granodiorite		46.14	0.7577	7.37	15.05	12.93	0.8879	11.63	0.9749	0.5956	96.3829		6.853	0.085	1.291	0.596	1.298	2.862	0.112	1.851	0.281	0.113	15.341		1.147	0.144	0.341	0.688
54.5.1	Monoccola granodiorite		46.72	0.7181	6.77	14.43	13.12	0.8939	11.89	0.8321	0.5094	95.9282		6.957	0.08	1.188	0.512	1.305	2.912	0.113	1.897	0.24	0.097	15.301		1.043	0.145	0.301	0.69
54.5.1	Monoccola granodiorite		45.15	0.8772	7.99	15.39	12.4	0.8958	11.67	1.0091	0.6097	96.0431		6.756	0.099	1.41	0.589	1.362	2.765	0.114	1.871	0.293	0.116	15.375		1.244	0.166	0.375	0.67
54.5.1	Monoccola granodiorite		46.12	0.7678	7.36	15.27	12.83	0.9555	11.59	0.9937	0.4974	96.453		6.848	0.086	1.288	0.619	1.304	2.839	0.12	1.844	0.286	0.094	15.328		1.152	0.137	0.328	0.685
54.5.1	Monoccola granodiorite		45.67	0.8242	7.73	14.98	12.81	0.8627	11.5	1.1413	0.5004	96.0728		6.804	0.092	1.358	0.604	1.287	2.844	0.109	1.836	0.33	0.095	15.36		1.196	0.162	0.36	0.688
54.5.1	Monoccola granodiorite		46.35	0.6563	7.13	14.5	13.3	0.8407	11.83	0.8276	0.6365	96.1878		6.889	0.073	1.249	0.565	1.26	2.946	0.106	1.884	0.239	0.121	15.332		1.111	0.139	0.332	0.701
54.5.1	Monoccola granodiorite		45.67	0.7765	7.74	15.2	12.67	0.9349	11.61	1.0426	0.6041	96.3015		6.802	0.087	1.359	0.597	1.321	2.812	0.118	1.853	0.301	0.115	15.366		1.198	0.161	0.366	0.68
54.5.1	Monoccola granodiorite		46.08	0.7867	7.47	15.24	12.73	0.8805	11.86	0.8753	0.6226	96.6348		6.844	0.088	1.308	0.561	1.355	2.818	0.111	1.887	0.252	0.118	15.342		1.156	0.152	0.342	0.675
54.5.1	Monoccola granodiorite		45.65	0.7448	7.49	15.31	12.63	0.8304	11.84	0.8355	0.658	96.0431		6.826	0.084	1.32	0.571	1.368	2.814	0.105	1.897	0.242	0.126	15.353		1.174	0.146	0.353	0.673
54.5.1	Monoccola granodiorite		45.68	0.7223	7.56	15.25	12.65	0.8771	11.83	0.8424	0.5885	96.0345		6.823	0.081	1.331	0.582	1.347	2.816	0.111	1.893	0.244	0.112	15.341		1.177	0.154	0.341	0.676
54.5.1	Monoccola granodiorite		45.41	0.7811	7.72	15.24	12.6	0.9178	11.66	1.0232	0.5559	95.9183		6.792	0.088	1.361	0.596	1.335	2.808	0.116	1.869	0.297	0.106	15.368		1.208	0.153	0.368	0.678
54.5.1	Monoccola granodiorite		45.88	0.7775	7.53	15.22	12.74	0.8943	11.68	0.96	0.6017	96.375		6.829	0.087	1.321	0.591	1.328	2.826	0.113	1.863	0.277	0.114	15.349		1.171	0.15	0.349	0.68
54.5.1	Monoccola granodiorite		45.96	0.7391	7.45	14.97	12.97	0.8504	11.67	0.9068	0.6614	96.2463		6.839	0.083	1.307	0.59	1.297	2.876	0.107	1.861	0.262	0.126	15.347		1.161	0.146	0.347	0.689
54.5.1	Monoccola granodiorite		46.3	0.7003	7.28	14.75	13	0.8599	11.82	0.8045	0.6348	96.2183		6.886	0.078	1.276	0.543	1.314	2.882	0.108	1.884	0.232	0.12	15.324		1.114	0.163	0.324	0.687
54.5.1	Monoccola granodiorite		46.05	0.7102	7.27	15.13	12.93	0.9043	11.74	0.9147	0.6181	96.3353		6.852	0.079	1.275	0.594	1.313	2.867	0.114	1.872	0.264	0.117	15.349		1.148	0.127	0.349	0.686
54.5.1	Monoccola granodiorite		45.59	0.7275	7.53	15.64	12.5	0.9035	11.45	0.9904	0.6494	96.0491		6.819	0.082	1.328	0.619	1.364	2.786	0.114	1.835	0.287	0.124	15.358		1.181	0.146	0.358	0.671
54.5.1	Monoccola granodiorite		45.77	0.7858	7.68	15.23	12.82	0.8668	11.54	1.061	0.5619	96.37		6.804	0.088	1.346	0.624	1.296	2.84	0.109	1.838	0.306	0.107	15.356		1.196	0.149	0.356	0.687
54.5.1	Monoccola granodiorite		46.02	0.7208	7.51	15.61	12.47	0.8497	11.51	0.9477	0.6052	96.2747		6.858	0.081	1.319	0.576	1.394	2.77	0.107	1.838	0.274	0.115	15.332		1.142	0.178	0.332	0.665
54.5.1	Monoccola granodiorite		45.63	0.7973	7.61	15.3	12.56	0.8915	11.75	0.9544	0.5888	96.0965		6.815	0.09	1.34	0.572	1.363	2.796	0.113	1.88	0.276	0.112	15.358		1.185	0.155	0.358	0.672
54.5.1	Monoccola granodiorite		46.11	0.7864	7.48	15.01	12.73	0.8539	11.71	1.0319	0.5577	96.3369		6.859	0.088	1.312	0.544	1.345	2.822	0.108	1.867	0.298	0.106	15.349		1.141	0.171	0.349	0.677
54.5.1	Monoccola granodiorite		45.67	0.836	7.85	15.24	12.8	0.8633	11.49	1.1406	0.5169	96.493		6.781	0.093	1.374	0.631	1.288	2.832	0.109	1.828	0.328	0.098	15.363		1.219	0.155	0.363	0.687
54.5.1	Monoccola granodiorite		45.61	0.8248	7.9	15.5	12.54	0.8965	11.59	1.0953	0.5571	96.6108		6.78	0.092	1.385	0.607	1.345	2.778	0.113	1.846	0.316	0.106	15.368		1.22	0.165	0.368	0.674
54.5.1	Monoccola granodiorite		46.18	0.8008	7.42	14.81	12.94	0.9251	11.58	0.9538	0.5011	96.1892		6.863	0.09	1.3	0.584	1.281	2.866	0.116	1.844	0.275	0.095	15.314		1.137	0.163	0.314	0.691
54.5.1	Monoccola granodiorite		45.97	0.777	7.58	15.23	12.7	0.9748	11.36	1.0744	0.536	96.3419		6.838	0.087	1.329	0.617	1.304	2.815	0.123	1.811	0.31	0.102	15.334		1.162	0.167	0.334	0.684
51.2.1	Monoccola granodiorite		47.2	0.6816	6.73	14.53	13.39	0.7477	11.86	0.7692	0.5831	96.5993		6.978	0.076	1.173	0.498	1.318	2.95	0.094	1.879	0.22	0.11	15.296		1.022	0.151	0.296	0.691		4.363		7.259		11.86	137.174	326.695	58.827			37.446	236.463	3.032	15.248	106.323	14.42	24.175	0.017	7.674
51.2.1	Monoccola granodiorite		46.39	0.8293	7.59	15.27	12.9	0.7778	11.81	1.0044	0.6141	97.2423		6.838	0.092	1.319	0.564	1.342	2.834	0.097	1.865	0.287	0.115	15.353		1.162	0.157	0.353	0.679		2.222		7.237		11.81	147.931	332.316	61.919			36.224	229.449	1.91	17.157	129.164	17.608	27.931	0.029	18.937
51.2.1	Monoccola granodiorite		46.23	0.876	7.63	15.41	12.63	0.7758	11.94	0.9379	0.6115	97.1466		6.837	0.097	1.33	0.529	1.399	2.784	0.097	1.892	0.269	0.115	15.35		1.163	0.167	0.35	0.665		3.51		7.228		11.94	146.057	345.446	59.215			39.584	238.264	1.729	17.893	129.604	18.105	28.007	0.007	18.472
51.2.1	Monoccola granodiorite		45.94	0.8397	7.89	15.43	12.65	0.7646	11.85	1.0259	0.5671	97.0231		6.797	0.093	1.376	0.561	1.372	2.789	0.096	1.879	0.294	0.107	15.365		1.203	0.173	0.365	0.67		6.682		8.16		11.85	134.393	338.982	70.345			36.767	239.548	4.396	26.157	126.052	25.04	20.949	0.127	31.394
51.2.1	Monoccola granodiorite		45.33	0.9177	8.11	15.88	12.61	0.7542	11.83	1.0223	0.5741	97.1322		6.716	0.102	1.416	0.628	1.367	2.784	0.095	1.878	0.294	0.109	15.388		1.284	0.132	0.388	0.671		3.232		7.236		11.83	152.351	328.424	66.359			36.014	222.294	2.051	18.051	136.991	18.114	31.698	0.006	19.052
51.2.1	Monoccola granodiorite		46.27	0.8481	7.68	15.44	12.64	0.7326	11.82	1.0424	0.5071	97.0616		6.839	0.094	1.338	0.544	1.387	2.784	0.092	1.872	0.299	0.096	15.346		1.161	0.177	0.346	0.667		4.812		7.855		11.82	139.822	344.297	67.288			35.966	236.086	1.482	22.71	120.615	24.713	21.269	0.01	25.738
51.2.1	Monoccola granodiorite		45.86	0.9297	7.68	15.32	12.9	0.7864	11.8	1.0147	0.5341	96.9074		6.788	0.103	1.34	0.598	1.324	2.846	0.099	1.871	0.291	0.101	15.361		1.212	0.128	0.361	0.683		3.991		6.738		11.8	119.452	305.04	40.076			37.896	224.063	1.882	16.532	113.292	22.443	25.206	0.006	12.4
51.2.1	Monoccola granodiorite		45.52	0.8873	8.03	15.35	12.56	0.7915	11.84	0.9903	0.6955	96.7596		6.765	0.099	1.407	0.557	1.374	2.782	0.1	1.885	0.285	0.132	15.386		1.235	0.172	0.386	0.669		4.573		7.723		11.84	107.465	314.713	26.024			34.913	237.87	2.932	21.423	115.65	24.004	21.244	0.305	28.418
51.2.1	Monoccola granodiorite		45.9	0.8559	7.96	15.27	12.77	0.7929	11.84	0.9945	0.5442	96.9907		6.785	0.095	1.387	0.581	1.331	2.813	0.099	1.875	0.285	0.103	15.354		1.215	0.172	0.354	0.679		5.113		7.965		11.84	110.55	316.786	21.242			32.669	232.192	2.138	21.616	122.271	28.584	19.168	0.183	22.965
51.2.1	Monoccola granodiorite		45.77	0.8416	7.73	15.57	12.66	0.7515	11.8	0.8943	0.629	96.6464		6.795	0.094	1.353	0.595	1.364	2.801	0.095	1.877	0.257	0.119	15.35		1.205	0.148	0.35	0.673		4.717		7.618		11.8	125.107	354.64	27.018			34.439	230.959	2.311	18.964	128.302	21.717	26.242	0.2	20.018
51.2.1	Monoccola granodiorite		45.96	0.8442	7.71	15.14	12.89	0.793	11.67	1.0125	0.5514	96.5711		6.81	0.094	1.347	0.6	1.301	2.846	0.1	1.853	0.291	0.104	15.345		1.19	0.157	0.345	0.686		3.526		7.286		11.67	151.909	323.774	58.717			37.774	225.226	2.371	16.941	117.848	18.838	24.331	0.033	13.868
51.2.1	Monoccola granodiorite		46.41	0.7736	7.33	15.22	13.03	0.7772	11.95	0.7579	0.6536	96.9931		6.861	0.086	1.278	0.553	1.352	2.871	0.097	1.893	0.217	0.123	15.331		1.139	0.139	0.331	0.68		4.224		7.471		11.95	156.42	341.595	66.464			37.466	228.564	1.758	18.321	128.949	19.321	26.32	0.005	14.997
51.2.1	Monoccola granodiorite		46.11	0.8941	7.79	15.44	12.84	0.7809	11.82	1.025	0.6259	97.3907		6.795	0.099	1.353	0.581	1.346	2.82	0.097	1.866	0.293	0.118	15.368		1.205	0.148	0.368	0.677		4.08		7.759		11.82	155.227	340.815	46.577			37.711	231.87	1.411	20.496	133.704	20.586	25.131	0.005	25.902
51.2.1	Monoccola granodiorite		45.49	0.9252	8.19	15.36	12.48	0.7779	11.71	1.0965	0.6082	96.6773		6.756	0.103	1.434	0.564	1.368	2.762	0.098	1.864	0.316	0.115	15.38		1.244	0.19	0.38	0.669		4.134		7.843		11.71	133.53	340.546	34.369			35.62	230.282	1.335	21.625	124.074	22.742	21.791	0.003	24.363
51.2.1	Monoccola granodiorite		45.72	0.9017	8.16	15.42	12.62	0.8043	11.85	1.0443	0.5549	97.1691		6.757	0.1	1.422	0.575	1.355	2.78	0.101	1.877	0.299	0.105	15.37		1.243	0.179	0.37	0.672		5.51		8.033		11.85	103.994	353.799	25.903			38.357	235.335	1.427	23.964	113.295	27.063	20.55	0.005	27.123
51.2.1	Monoccola granodiorite		45.78	0.894	8.13	15.2	12.69	0.7556	11.77	1.0883	0.5549	96.9235		6.772	0.099	1.418	0.565	1.339	2.798	0.095	1.866	0.312	0.105	15.368		1.228	0.19	0.368	0.676		5.926		8.074		11.77	104.513	333.937	22.087			37.347	226.993	1.242	24.218	113.434	23.991	20.569	n.d.	25.223
51.2.1	Monoccola granodiorite		46.21	0.731	7.52	15.11	12.95	0.7092	12.07	0.7353	0.6363	96.724		6.845	0.081	1.313	0.553	1.341	2.859	0.089	1.916	0.211	0.12	15.329		1.155	0.158	0.329	0.681		3.721		7.243		12.07	150.113	318.007	69.295			36.443	229.025	1.507	17.779	126.834	20.555	23.176	n.d.	17.836
51.2.1	Monoccola granodiorite		46.1	0.8439	7.82	15.46	13.01	0.7773	11.74	1.0091	0.5129	97.3013		6.782	0.093	1.356	0.638	1.291	2.853	0.097	1.851	0.288	0.096	15.346		1.218	0.139	0.346	0.688		5.924		7.505		11.74	121.103	298.482	42.996			34.005	211.029	1.171	24.81	121.741	25.178	18.72	n.d.	22.53
51.2.1	Monoccola granodiorite		45.26	0.9126	7.94	15.34	12.7	0.803	11.49	1.0928	0.4977	96.0753		6.75	0.102	1.396	0.644	1.296	2.823	0.101	1.836	0.316	0.095	15.36		1.25	0.146	0.36	0.685		5.851		8.013		11.49	141.33	332.187	90.883			34.567	220.922	1.535	24.232	121.215	23.502	20.879	0.009	26.452
51.2.1	Monoccola granodiorite		47.11	0.7098	6.78	14.59	13.31	0.7695	11.88	0.7695	0.5553	96.5685		6.968	0.079	1.182	0.504	1.321	2.934	0.096	1.883	0.221	0.105	15.293		1.032	0.15	0.293	0.69		3.173		7.566		11.88	147.73	334.805	64.411			35.311	227.739	2.097	20.117	127.64	18.462	26.081	0.01	23.543
51.2.1	Monoccola granodiorite		46.29	0.8223	7.75	15.34	12.84	0.751	11.94	0.9679	0.5949	97.3719		6.82	0.091	1.346	0.555	1.358	2.819	0.094	1.885	0.276	0.112	15.356		1.18	0.166	0.356	0.675		5.492		7.737		11.94	149.249	339.803	75.136			36.552	224.363	1.528	20.237	119.232	22.241	22.376	n.d.	17.664
51.2.1	Monoccola granodiorite		46.62	0.6987	7.38	15.2	12.99	0.6963	12.11	0.7144	0.6224	97.0687		6.879	0.078	1.284	0.534	1.364	2.856	0.087	1.915	0.204	0.117	15.318		1.121	0.163	0.318	0.677		3.609		7.671		12.11	142.162	341.086	96.737			37.134	222.889	1.413	21.143	130.08	22.737	23.183	0.003	20.836
51.2.1	Monoccola granodiorite		46.03	0.8839	8.17	15.79	12.56	0.7538	11.94	0.9637	0.6179	97.7691		6.766	0.098	1.416	0.575	1.391	2.751	0.094	1.88	0.275	0.116	15.361		1.234	0.181	0.361	0.664		3.663		7.733		11.94	118.711	336.301	78.421			39.822	231.842	1.41	21.978	116.016	23.046	21.229	0.004	24.936
51.2.1	Monoccola granodiorite		46.39	0.8798	7.84	15.57	12.72	0.757	11.95	0.9818	0.6325	97.7211		6.813	0.097	1.357	0.549	1.387	2.784	0.094	1.88	0.28	0.119	15.359		1.187	0.17	0.359	0.668		5.693		7.979		11.95	121.37	336.944	65			41.255	229.095	1.223	23.902	110.761	27.187	19.2	n.d.	26.081
51.2.1	Monoccola granodiorite		46.29	0.8922	7.85	15.36	12.78	0.7714	11.77	1.0839	0.5468	97.4601		6.812	0.099	1.362	0.566	1.348	2.803	0.096	1.856	0.309	0.103	15.354		1.188	0.174	0.354	0.675		5.993		8.02		11.77	137.864	338.466	54.04			37.871	225.12	1.343	23.563	120.895	24.622	21.364	0.006	25.507
51.2.1	Monoccola granodiorite		45.14	0.8191	7.79	15.29	12.5	0.7286	11.64	0.9189	0.7198	95.6387		6.782	0.093	1.38	0.582	1.364	2.799	0.093	1.874	0.268	0.138	15.372		1.218	0.162	0.372	0.672		4.151		7.143		11.64	137.605	303.639	28.836			31.316	219.867	2.355	16.645	123.599	18.512	27.769	0.012	6.282
51.2.1	Monoccola granodiorite		47.42	0.5886	6.24	14.24	13.7	0.7029	11.82	0.6674	0.4793	95.8897		7.041	0.066	1.092	0.478	1.309	3.031	0.088	1.88	0.192	0.091	15.269		0.959	0.133	0.269	0.698		2.817		6.74		11.82	143.543	297.987	32.482			33.275	216.235	2.217	14.675	130.713	16.701	28.028	0.01	3.521
51.2.1	Monoccola granodiorite		48	0.5439	5.96	14.17	13.96	0.816	11.81	0.6986	0.4904	96.4832		7.079	0.06	1.036	0.476	1.29	3.068	0.102	1.866	0.2	0.092	15.269		0.921	0.115	0.269	0.704		4.421		6.595		11.81	132.879	318.487	38.306			34.939	230.557	5.844	12.682	157.619	16.118	36.436	0.022	3.331
51.2.1	Monoccola granodiorite		46	0.7593	7.79	15.35	12.75	0.7708	11.77	0.9383	0.639	96.8575		6.812	0.085	1.36	0.585	1.341	2.814	0.097	1.868	0.269	0.121	15.351		1.188	0.172	0.351	0.677		3.292		7.062		11.77	117.895	310.97	36.715			33.229	225.053	2.373	16.301	121.367	16.578	28.399	0.041	7.568
51.2.1	Monoccola granodiorite		45.99	0.9053	8.06	15.24	12.85	0.7779	11.69	1.0868	0.5101	97.1389		6.776	0.1	1.4	0.602	1.301	2.822	0.097	1.846	0.31	0.096	15.35		1.224	0.176	0.35	0.684		6.895		7.848		11.69	104.414	359.909	35.885			36.74	231.793	1.724	22.395	111.261	23.394	20.982	0.021	23.95
51.2.1	Monoccola granodiorite		45.92	0.8828	7.95	15.2	12.78	0.7709	11.66	1.0504	0.5442	96.8391		6.792	0.098	1.386	0.592	1.312	2.817	0.097	1.848	0.301	0.103	15.347		1.208	0.178	0.347	0.682		4.636		7.792		11.66	107.929	353.007	45.132			39.356	232.914	1.191	23.871	111.675	23.236	20.576	0.005	23.875
51.2.1	Monoccola granodiorite		46.25	0.853	7.65	14.78	12.81	0.7653	11.73	0.9536	0.5954	96.4246		6.859	0.095	1.338	0.533	1.322	2.831	0.096	1.864	0.274	0.113	15.325		1.141	0.197	0.325	0.682		5.19		7.882		11.73	124.557	337.116	40.614			36.147	226.209	1.309	21.606	118.325	25.23	20.796	n.d.	23.618
51.2.1	Monoccola granodiorite		45.93	0.9112	7.9	14.85	12.81	0.803	11.82	1.03	0.5476	96.6746		6.805	0.102	1.38	0.543	1.319	2.829	0.101	1.876	0.296	0.104	15.354		1.195	0.185	0.354	0.682		5.808		7.856		11.82	124.032	334.089	42.308			36.994	214.527	1.332	23.261	118.298	26.528	20.335	n.d.	25.063
51.2.1	Monoccola granodiorite		47.77	0.6476	6.43	14.4	13.88	0.7845	11.88	0.7735	0.5124	97.0995		7.005	0.071	1.112	0.515	1.271	3.033	0.097	1.867	0.22	0.096	15.288		0.995	0.117	0.288	0.705		6.18		7.376		11.88	123.737	323.341	54.49			35.427	208.381	1.453	23.472	116.65	20.378	21.263	0.007	24.246
51.2.1	Monoccola granodiorite		45.97	0.8195	7.87	15.17	12.8	0.7177	11.85	0.909	0.7032	96.8374		6.805	0.091	1.373	0.56	1.341	2.824	0.09	1.88	0.261	0.133	15.357		1.195	0.178	0.357	0.678		5.128		7.959		11.85	133.841	369.932	71.535			36.37	229.081	7.655	19.219	121.011	19.938	23.785	0.195	28.372
51.2.1	Monoccola granodiorite		45.82	0.907	7.95	15.44	12.65	0.7512	11.87	0.9532	0.6319	97.0551		6.78	0.101	1.387	0.567	1.368	2.79	0.094	1.882	0.273	0.119	15.362		1.22	0.167	0.362	0.671		4.611		7.915		11.87	124.165	331.431	29.508			37.046	219.795	2.125	21.405	121.636	25.992	21.24	0.013	24.247
51.2.1	Monoccola granodiorite		45.87	0.907	8.15	15.19	12.63	0.7438	11.68	0.9807	0.7847	97.0276		6.783	0.101	1.421	0.559	1.343	2.784	0.093	1.851	0.281	0.148	15.364		1.217	0.204	0.364	0.675		3.478		7.741		11.68	130.567	328.349	26.939			35.415	220.056	1.354	21.669	121.943	23.66	21.324	0.01	23.434
51.2.1	Monoccola granodiorite		46.25	0.8171	7.55	15.28	12.7	0.7308	11.83	0.9093	0.6419	96.7692		6.854	0.091	1.319	0.54	1.376	2.805	0.092	1.879	0.261	0.121	15.339		1.146	0.173	0.339	0.671		4.498		8.522		11.83	139.862	342.15	87.981			36.589	232.039	3.434	26.582	126.493	26.928	22.261	0.087	30.791
51.2.1	Monoccola granodiorite		46.49	0.7549	7.33	15.51	12.81	0.7661	11.8	0.8883	0.535	96.9415		6.872	0.084	1.277	0.577	1.365	2.822	0.096	1.869	0.255	0.101	15.318		1.128	0.15	0.318	0.674		6.585		8.33		11.8	108.786	327.544	80.681			36.441	228.07	1.632	29.358	100.956	33.901	18.235	0.02	33.733
51.2.1	Monoccola granodiorite		44.36	1.0381	9.13	16.29	11.75	0.7444	11.84	1.068	0.7483	97.0624		6.611	0.116	1.604	0.577	1.48	2.61	0.094	1.891	0.309	0.142	15.433		1.389	0.215	0.433	0.638		6.819		7.936		11.84	85.838	350.988	42.394			38.858	232.522	1.929	29.228	75.462	34.076	14.206	0.036	32.897
51.2.1	Monoccola granodiorite		46.17	0.779	7.43	15.19	12.82	0.7153	11.85	0.8486	0.6555	96.4952		6.857	0.087	1.301	0.553	1.356	2.838	0.09	1.886	0.244	0.124	15.336		1.143	0.158	0.336	0.677		3.811		7.559		11.85	153.736	339.973	87.401			36.154	225.362	1.575	19.267	125.655	19.283	25.779	0.024	24.608
51.2.1	Monoccola granodiorite		45.26	0.886	8.06	15.54	12.65	0.754	11.85	1.0003	0.6782	96.7765		6.729	0.099	1.413	0.595	1.362	2.803	0.095	1.888	0.288	0.129	15.402		1.271	0.142	0.402	0.673		5.009		8.064		11.85	112.753	313.017	31.828			35.185	223.306	1.747	21.693	126.725	30.25	19.343	0.026	22.06
51.2.1	Monoccola granodiorite		46.55	0.7016	7.16	14.77	13.38	0.7739	11.93	0.8556	0.6049	96.7695		6.875	0.078	1.247	0.579	1.269	2.945	0.097	1.888	0.245	0.114	15.337		1.125	0.122	0.337	0.699		4.008		7.55		11.93	151.797	327.097	51.869			34.474	220.464	2.151	17.887	117.294	19.743	24.591	0.007	10.667
51.2.1	Monoccola granodiorite		46.36	0.7856	7.31	14.93	13.35	0.7366	11.87	0.833	0.5847	96.8599		6.847	0.087	1.273	0.592	1.276	2.938	0.092	1.878	0.239	0.11	15.332		1.153	0.119	0.332	0.697		4.412		7.403		11.87	150.659	340.584	65.909			35.602	218.994	1.615	17.436	111.565	19.676	23.743	0.002	13.813
51.2.1	Monoccola granodiorite		45.85	0.9095	7.67	15.43	12.79	0.7185	11.86	0.9539	0.5778	96.8023		6.796	0.101	1.34	0.58	1.358	2.825	0.09	1.884	0.274	0.109	15.358		1.204	0.137	0.358	0.675		3.301		7.233		11.86	147.761	336.6	68.466			35.431	221.868	1.798	16.506	108.654	17.65	24.213	0.012	11.269
51.2.1	Monoccola granodiorite		46.8	0.5598	6.66	15.98	12.73	0.6948	11.94	0.6879	0.5511	96.6036		6.956	0.063	1.167	0.534	1.476	2.82	0.087	1.901	0.198	0.104	15.306		1.044	0.123	0.303	0.656		2.321		7.635		11.94	142.296	333.714	60.972			34.89	225.36	3.565	17.966	123.25	18.869	22.98	0.038	13.751
51.2.1	Monoccola granodiorite		45.72	0.8454	7.69	15.14	12.81	0.7293	11.77	0.8804	0.6537	96.2676		6.805	0.095	1.349	0.583	1.326	2.842	0.092	1.877	0.254	0.124	15.347		1.195	0.155	0.347	0.682		4.224		7.891		11.77	137.826	343.428	64.295			35.651	217.454	1.477	20.552	124.653	22.681	22.083	0.004	24.024
51.2.1	Monoccola granodiorite		46.85	0.6599	6.75	14.79	13.44	0.7321	11.93	0.7844	0.5738	96.6332		6.932	0.073	1.178	0.556	1.297	2.964	0.092	1.892	0.225	0.108	15.317		1.068	0.11	0.317	0.696		6.569		7.316		11.93	126.277	358.755	59.849			35.921	222.816	1.9	19.22	113.417	18.638	28.952	0.01	18.726
51.2.1	Monoccola granodiorite		45.85	0.8827	7.75	15.31	12.77	0.7426	11.86	0.9255	0.5974	96.752		6.798	0.098	1.355	0.574	1.348	2.822	0.093	1.884	0.266	0.113	15.352		1.202	0.153	0.352	0.677		4.579		7.474		11.86	140.426	339.871	68.137			37.792	233.787	4.015	19.177	124.834	19.745	26.544	0.07	15.651
51.2.1	Monoccola granodiorite		46.28	0.7712	7.26	15.23	13.1	0.781	11.88	0.8353	0.598	96.8211		6.85	0.086	1.267	0.593	1.317	2.889	0.098	1.884	0.24	0.113	15.336		1.15	0.116	0.336	0.687		4.217		7.806		11.88	137.226	356.312	65.297			36.883	236.541	2.173	21.987	120.272	22.461	22.41	0.03	28.751
51.2.1	Monoccola granodiorite		46.06	0.7929	7.51	15.21	12.95	0.7202	11.91	0.8277	0.706	96.7497		6.827	0.088	1.312	0.572	1.337	2.861	0.09	1.892	0.238	0.134	15.351		1.173	0.14	0.351	0.682		2.529		7.589		11.91	160.63	345.092	60.411			36.017	232.721	1.54	20.858	124.366	20.438	23.147	0.011	26.877
51.2.1	Monoccola granodiorite		46.9	0.7549	7.01	15.1	13.32	0.7682	11.83	0.8745	0.6082	97.2593		6.901	0.084	1.216	0.569	1.312	2.921	0.096	1.865	0.25	0.114	15.328		1.099	0.117	0.328	0.69		5.333		7.613		11.83	161.52	341.002	56.631			34.914	217.35	1.647	17.953	122.88	18.858	25.587	n.d.	23.78
51.2.1	Monoccola granodiorite		46	0.8811	7.83	15.23	12.83	0.7626	11.81	1.0064	0.5469	96.9473		6.799	0.098	1.364	0.577	1.33	2.826	0.095	1.87	0.288	0.103	15.352		1.201	0.164	0.352	0.68		5.95		7.712		11.81	151.747	354.139	56.314			36.317	229.355	1.644	19.476	128.288	19.192	26.403	0.036	28.206
51.2.1	Monoccola granodiorite		46.17	0.949	7.3	15.08	12.41	0.7715	11.79	0.9111	0.6235	96.0854		6.898	0.107	1.286	0.475	1.429	2.763	0.098	1.887	0.264	0.119	15.326		1.102	0.184	0.326	0.659		3.918		7.723		11.79	148.002	352.585	60.237			36.395	224.949	1.98	21.202	127.413	20.602	24.37	0.023	26.869
51.2.1	Monoccola granodiorite		45.72	0.9571	8.39	15.97	12.33	0.7759	12.01	1.07	0.6102	97.8769		6.729	0.106	1.456	0.55	1.44	2.705	0.097	1.894	0.305	0.115	15.396		1.271	0.185	0.396	0.653		3.4		7.959		12.01	143.471	331.774	60.493			34.051	230.407	1.304	23.129	132.648	23.056	22.868	n.d.	25.854
51.2.1	Monoccola granodiorite		46.02	0.8835	8	15.58	12.65	0.8284	11.78	1.1203	0.5508	97.5056		6.779	0.098	1.389	0.58	1.364	2.777	0.103	1.859	0.32	0.104	15.374		1.221	0.169	0.374	0.671		3.018		8.025		11.78	147.972	341.236	72.052			35.19	229.807	1.273	23.156	125.455	22.555	22.128	0.002	25.329
51.2.1	Monoccola granodiorite		46.22	0.8456	7.81	15.64	12.9	0.8136	11.86	1.0889	0.656	97.9375		6.783	0.093	1.351	0.592	1.353	2.822	0.101	1.865	0.31	0.123	15.393		1.217	0.135	0.393	0.676		6.422		7.918		11.86	153.264	343.391	56.666			37.133	227.953	1.621	21.191	134.21	21.896	24.846	0.01	27.061
51.2.1	Monoccola granodiorite		47.39	0.8187	7.54	15.18	13.37	0.7476	11.75	1.1729	0.5699	98.6877		6.869	0.089	1.288	0.578	1.285	2.888	0.092	1.825	0.33	0.105	15.35		1.131	0.157	0.35	0.692		7.3		7.879		11.75	154.4	339.789	34.351			37.276	228.69	2.607	21.052	138.825	23.261	25.729	0.151	29.402
51.2.1	Monoccola granodiorite		46.5	0.8737	7.74	14.98	13.07	0.7913	11.9	1.0956	0.6227	97.6602		6.824	0.096	1.339	0.539	1.321	2.859	0.098	1.871	0.312	0.117	15.376		1.176	0.163	0.376	0.684		5.465		7.703		11.9	153.339	361.6	30.043			37.608	235.211	1.702	19.975	121.043	19.36	26.417	0.011	29.569
51.2.1	Monoccola granodiorite		46.91	0.7537	7.35	15.43	13.18	0.7344	12.08	0.8673	0.6708	97.979		6.861	0.083	1.267	0.564	1.347	2.873	0.091	1.893	0.246	0.125	15.35		1.139	0.128	0.35	0.681		3.967		7.134		12.08	154.236	348.045	38.229			39.685	234.569	2.011	15.53	129.988	16.97	30.745	0.008	11.172
51.2.1	Monoccola granodiorite		46.43	0.8658	7.8	15.04	13.09	0.8107	11.89	1.0341	0.5227	97.5149		6.812	0.096	1.349	0.575	1.294	2.862	0.101	1.869	0.294	0.098	15.35		1.188	0.161	0.35	0.689		2.937		7.694		11.89	144.222	334.093	54.133			35.93	221.004	2.524	21.549	127.173	22.425	22.238	0.047	25.323
LR21-4	Monoccola granodiorite		44.96	0.7463	7.45	15.77	12.76	0.8072	11.78	0.9466	0.5941	95.8142		6.77	0.085	1.322	0.519	1.49	2.863	0.103	1.901	0.276	0.114	15.443		1.23	0.092	0.39	0.658
LR21-4	Monoccola granodiorite		45.17	0.77	7.68	15.77	12.76	0.796	11.85	0.9897	0.5446	96.3303		6.75	0.087	1.353	0.58	1.416	2.842	0.101	1.898	0.287	0.104	15.417		1.25	0.103	0.391	0.667
LR21-4	Monoccola granodiorite		45.79	0.8205	7.46	15.09	12.85	0.7667	11.91	0.8825	0.5768	96.1465		6.826	0.092	1.311	0.561	1.343	2.855	0.097	1.902	0.255	0.11	15.352		1.174	0.137	0.365	0.68
LR21-4	Monoccola granodiorite		45.26	0.8328	7.95	15.83	12.54	0.7636	11.93	1.0158	0.5647	96.6869		6.736	0.093	1.395	0.597	1.399	2.781	0.096	1.902	0.293	0.107	15.401		1.264	0.131	0.4	0.665
LR21-4	Monoccola granodiorite		44.76	1.0903	8.5	14.24	13.31	0.8158	11.32	1.35	0.3671	95.7532		6.659	0.122	1.491	0.684	1.115	2.951	0.103	1.805	0.389	0.07	15.388		1.341	0.15	0.459	0.726
LR21-4	Monoccola granodiorite		45.56	0.7372	7.26	15.4	12.96	0.8195	11.61	1.0326	0.5235	95.9028		6.82	0.083	1.281	0.571	1.382	2.891	0.104	1.862	0.3	0.1	15.395		1.18	0.102	0.4	0.677
LR21-4	Monoccola granodiorite		45.28	0.7467	7.36	15.52	12.84	0.7537	11.81	0.9223	0.5792	95.8119		6.797	0.084	1.302	0.557	1.415	2.872	0.096	1.9	0.268	0.111	15.403		1.203	0.099	0.379	0.67
BCR-2G	Standard																														9.481		13.4		7.03	31.791	493.436	15.695			14.033	221.329	49.024	365.923	30.313	162.161	11.646	1.221	729.298
n.d., not determined
[truncated: 19 more columns]

## Sheet: Plag chemistry
Supplementary Table 3. Plagioclase major and trace element analyses of the different Listino ring complex lithologies.
Sample	Rock type		SiO2	Al2O3	FeO	MgO	CaO	SrO	BaO	Na2O	K2O	Total		Si	Al	Fe	Mg	Ca	Sr	Ba	Na	K	Total		An	Ab	Or		Li	MgO	Al2O3	CaO	Sc	TiO2	V	Zn	Rb	Sr	Y	Zr	Cs	Ba	La	Ce	Pr	Nd	Sm	Eu	Gd
			wt.%	wt.%	wt.%	wt.%	wt.%	wt.%	wt.%	wt.%	wt.%	wt.%		a.p.f.u.	a.p.f.u.	a.p.f.u.	a.p.f.u.	a.p.f.u.	a.p.f.u.	a.p.f.u.	a.p.f.u.	a.p.f.u.	a.p.f.u.		mol.%	mol.%	mol.%		p.p.m.	wt.%	wt.%	wt.%	p.p.m.	wt.%	p.p.m.	p.p.m.	p.p.m.	p.p.m.	p.p.m.	p.p.m.	p.p.m.	p.p.m.	p.p.m.	p.p.m.	p.p.m.	p.p.m.	p.p.m.	p.p.m.	p.p.m.
54.7.1	Laione granodiorite		61.52	24.14	0.1188	0	5.4	0	0.0296	8.39	0.262	99.8604		2.73522	1.26494	0.00397476	0	0.257243	0	0.000515718	0.723245	0.0148606	5		25.8445	72.6625	1.493
54.7.1	Laione granodiorite		60.19	25.09	0.1084	0	6.62	0.032	0.0377	7.72	0.2062	100.004		2.68228	1.31776	0.00363519	0	0.31609	0.000826889	0.000658363	0.667028	0.0117227	5		31.7729	67.0487	1.17835
54.7.1	Laione granodiorite		60.43	24.97	0.1325	0	6.44	0.0192	0	7.61	0.2721	99.8738		2.69845	1.31412	0.00445241	0	0.30812	0.000497142	0	0.65886	0.0155006	5		31.3615	67.0608	1.5777
54.7.1	Laione granodiorite		58.43	26.54	0.1398	0	8.12	0.0122	0.0469	6.91	0.1822	100.381		2.60453	1.39428	0.00468941	0	0.387813	0.000315334	0.000819237	0.597197	0.010361	5		38.9616	59.9975	1.04091
54.7.1	Laione granodiorite		53.93	29.28	0.148	0	11.53	0.1168	0.0389	4.96	0.1134	100.117		2.4348	1.55797	0.00502821	0	0.557745	0.00305769	0.00068822	0.434172	0.00653138	5		55.8612	43.4847	0.654153
54.7.1	Laione granodiorite		53.51	29.88	0.1758	0	12.19	0.1298	0.0502	4.65	0.1225	100.708		2.40633	1.58364	0.00594918	0	0.58735	0.00338464	0.000884643	0.405434	0.00702773	5		58.7461	40.551	0.702905
54.7.1	Laione granodiorite		50.87	31.16	0.2025	0	14.08	0.1159	0.0361	3.63	0.0839	100.178		2.31103	1.66839	0.00692288	0	0.685361	0.00305313	0.00064268	0.31974	0.00486255	5		67.86	31.6586	0.481458
54.7.1	Laione granodiorite		60.97	24.71	0.1036	0.0026	6.04	0.0052	0.0209	7.98	0.2818	100.114		2.71005	1.29446	0.00346528	0.000172283	0.287654	0.000134024	0.000364042	0.687719	0.0159794	5		29.0164	69.3718	1.61188
54.7.1	Laione granodiorite		61.66	24.16	0.1375	0.0017	5.35	0	0.0247	8.3	0.4135	100.047		2.73795	1.26437	0.00459456	0.000112533	0.254536	0	0.000429797	0.714575	0.0234238	5		25.6451	71.9949	2.35999
54.7.1	Laione granodiorite		60.96	24.6	0.1456	0	6.09	0.0262	0.0706	7.88	0.4183	100.191		2.71072	1.28923	0.00487214	0	0.290155	0.000675552	0.00123024	0.679381	0.0237294	5		29.2123	68.3987	2.38903
54.7.1	Laione granodiorite		57.5	26.7	0.1812	0	8.36	0.0766	0.0788	6.64	0.2476	99.7842		2.58249	1.41331	0.00612416	0	0.4023	0.00199488	0.00138689	0.57821	0.0141866	5		40.4445	58.1293	1.42623
54.7.1	Laione granodiorite		57.87	26.07	0.1318	0.0164	8.02	0.0665	0	6.78	0.2251	99.1798		2.61186	1.38673	0.00447641	0.00110344	0.387832	0.00174034	0	0.593297	0.0129607	5		39.0138	59.6825	1.30378
54.7.1	Laione granodiorite		57.19	26.23	0.1688	0.0021	8.37	0.0777	0.0157	6.63	0.2722	98.9565		2.58883	1.39939	0.00575009	0.000141714	0.405959	0.00203949	0.000278501	0.581894	0.0157192	5		40.4514	57.9823	1.56632
54.7.1	Laione granodiorite		57.77	25.86	0.1227	0.0017	7.95	0.1085	0.0434	6.84	0.2724	98.9687		2.61284	1.37846	0.00417613	0.000114622	0.385258	0.0028455	0.00076921	0.599811	0.0157173	5		38.4955	59.934	1.57049
54.7.1	Laione granodiorite		60.71	24.05	0.1643	0.0002	5.71	0	0.0957	8.09	0.3236	99.1438		2.72408	1.27183	0.00554772	1.33782e-05	0.274516	0	0.00168273	0.703808	0.0185236	5		27.5384	70.6034	1.85822
54.7.1	Laione granodiorite		59.89	24.62	0.0769	0	6.34	0	0	7.79	0.2003	98.9172		2.69492	1.30567	0.00260397	0	0.305671	0	0	0.679635	0.0114982	5		30.6651	68.1814	1.15351
54.7.1	Laione granodiorite		58.5	25.85	0.1394	0	7.61	0.0733	0.0211	7.01	0.2158	99.4196		2.63176	1.37059	0.00471924	0	0.366816	0.00191211	0.000371978	0.611443	0.0123851	5		37.0281	61.7217	1.25021
54.7.1	Laione granodiorite		60.78	23.52	0.0568	0.0024	4.85	0.0256	0.1075	6.72	2.73	98.7923		2.75492	1.25644	0.00193738	0.000162169	0.235539	0.000672831	0.00190942	0.590561	0.157859	5		23.9379	60.0188	16.0433
54.7.1	Laione granodiorite		60.04	24.77	0.0906	0	6.35	0.04	0.0766	7.76	0.1866	99.3138		2.69378	1.30979	0.00305892	0	0.305259	0.00104064	0.00134677	0.675041	0.0106805	5		30.8037	68.1185	1.07777
54.7.1	Laione granodiorite		60.64	23.98	0.1491	0	5.6	0.0306	0.0791	8.05	0.3326	98.8614		2.72919	1.27198	0.00504975	0	0.270044	0.00079857	0.00139507	0.702452	0.0190965	5		27.2334	70.8408	1.92584
54.7.1	Laione granodiorite		49.36	31.59	0.1336	0	14.71	0.0409	0.0125	3.16	0.07	99.077		2.27052	1.7126	0.00462461	0	0.724998	0.00109092	0.000225323	0.281828	0.00410778	5		71.7156	27.878	0.406335
54.7.1	Laione granodiorite		57.66	26.37	0.179	0.0008	8.46	0.0874	0.1163	6.56	0.2468	99.6803		2.59568	1.39908	0.00606383	5.36876e-05	0.408056	0.00228142	0.00205163	0.572567	0.0141736	5		41.019	57.5562	1.42477
54.7.1	Laione granodiorite		57.9	25.96	0.186	0.0003	7.83	0.0562	0.0513	6.79	0.299	99.0728		2.61696	1.38286	0.00632629	2.02138e-05	0.379187	0.0014729	0.000908615	0.595025	0.0172404	5		38.2456	60.0155	1.73891
54.7.1	Laione granodiorite		55.36	27.66	0.1339	0	9.98	0.0511	0.0049	5.78	0.1613	99.1312		2.51186	1.47913	0.00457192	0	0.485181	0.00134443	8.71245e-05	0.508481	0.00933669	5		48.373	50.6961	0.930878
54.7.1	Laione granodiorite		56.69	26.99	0.1514	0	8.91	0.0524	0.0207	6.31	0.2139	99.3384		2.56039	1.43667	0.00514569	0	0.431172	0.0013723	0.000366365	0.552555	0.0123245	5		43.2881	55.4746	1.23733
54.7.1	Laione granodiorite		61.22	24.04	0.1405	0	5.28	0.0102	0	8.38	0.2131	99.2838		2.73691	1.26665	0.00472675	0	0.252915	0.000264415	0	0.726371	0.0121537	5		25.5099	73.2643	1.22587
54.7.1	Laione granodiorite		54.87	27.84	0.1769	0	10.06	0.08	0.0391	5.64	0.2047	98.9107		2.49747	1.49345	0.00605913	0	0.490609	0.00211141	0.000697405	0.497726	0.0118861	5		49.0501	49.7616	1.18835
54.7.1	Laione granodiorite		45.45	34.41	0.5695	0.0002	18.15	0.1109	0	1.2814	0.0268	99.9988		2.09518	1.86951	0.019756	1.37444e-05	0.896472	0.0029644	0	0.11453	0.00157609	5		88.5336	11.3107	0.155651
54.7.1	Laione granodiorite		56.33	26.85	0.3352	0.0984	8.92	0	0.0658	6.1	0.3258	99.0252		2.55582	1.43579	0.0114449	0.00665571	0.433639	0	0.00116993	0.536621	0.0188582	5		43.841	54.2524	1.90657
54.7.1	Laione granodiorite		56.84	26.63	0.1525	0	8.73	0.0625	0.0526	6.36	0.2696	99.0972		2.57367	1.42111	0.00519622	0	0.423532	0.00164096	0.000933317	0.558346	0.0155732	5		42.4615	55.9772	1.5613
54.7.1	Laione granodiorite		55.97	27.56	0.1735	0.0037	9.54	0.0734	0	5.92	0.2807	99.5213		2.52828	1.46725	0.00589777	0.000249161	0.461734	0.00192258	0	0.518488	0.016176	5		46.3403	52.0362	1.62345
54.7.1	Laione granodiorite		56.94	26.54	0.1833	0.0021	8.64	0.0626	0.0095	6.44	0.2736	99.0911		2.57663	1.41544	0.00624189	0.000141665	0.418911	0.00164258	0.000168462	0.565025	0.0157946	5		41.9024	56.5177	1.57989
54.7.1	Laione granodiorite		57.35	26.44	0.1807	0	8.42	0.0977	0	6.52	0.305	99.3134		2.58902	1.40676	0.00613873	0	0.407275	0.00255749	0	0.570685	0.0175655	5		40.9105	57.325	1.76445
54.7.1	Laione granodiorite		56.3	26.91	0.2222	0	9.02	0.0089	0.006	6.23	0.2601	98.9572		2.55293	1.43814	0.00758215	0	0.438238	0.000234012	0.000106617	0.547728	0.0150463	5		43.7795	54.7174	1.50311
54.7.1	Laione granodiorite		55.21	27.62	0.2201	0.0062	9.99	0.0431	0	5.71	0.2209	99.0203		2.50912	1.47939	0.00752736	0.000420053	0.486455	0.00113579	0	0.503138	0.0128073	5		48.529	50.1933	1.27767
54.7.1	Laione granodiorite		56.84	26.69	0.2085	0.0036	8.9	0.1229	0.0292	6.31	0.2847	99.3889		2.56789	1.42111	0.00708838	0.000242457	0.43081	0.00321953	0.000516952	0.552712	0.0164085	5		43.084	55.275	1.64096
54.7.1	Laione granodiorite		55.01	27.7	0.1923	0.0022	10.11	0.0686	0.0064	5.8	0.2032	99.0927		2.49629	1.48145	0.00656674	0.000148828	0.49156	0.00180507	0.000113809	0.510302	0.0117635	5		48.4952	50.3442	1.16053
54.7.1	Laione granodiorite		56.67	27.14	0.1992	0.0009	9.12	0.0791	0.0174	6.22	0.277	99.7236		2.55167	1.44024	0.0067496	6.04118e-05	0.439986	0.00206521	0.000307018	0.54301	0.0159114	5		44.0467	54.3604	1.59288
54.7.1	Laione granodiorite		44.78	35.09	0.5846	0	18.98	0.0384	0	0.941	0.0188	100.433		2.05823	1.90085	0.0202202	0	0.934714	0.00102343	0	0.0838583	0.00110237	5		91.6679	8.22402	0.10811
54.7.1	Laione granodiorite		58.25	25.86	0.1942	0	7.79	0.0721	0.0333	6.95	0.3052	99.4548		2.62057	1.37115	0.00657457	0	0.375501	0.00188084	0.000587068	0.606222	0.0175163	5		37.5787	60.6684	1.75297
54.7.1	Laione granodiorite		61.7	24.31	0.1343	0	5.6	0	0.0732	8.13	0.3333	100.281		2.73811	1.27147	0.00448497	0	0.266273	0	0.00127298	0.699524	0.0188694	5		27.0419	71.0418	1.91633
54.7.1	Laione granodiorite		55.53	27.68	0.1983	0	10.04	0.0747	0.1012	5.71	0.2262	99.5604		2.51263	1.47612	0.00675214	0	0.486751	0.00195992	0.00179442	0.500937	0.0130572	5		48.6389	50.0564	1.30475
54.7.1	Laione granodiorite		57.05	27.18	0.2151	0	9.11	0.045	0.015	6.25	0.2804	100.145		2.55798	1.4363	0.00725771	0	0.437655	0.00116996	0.000263558	0.543335	0.016039	5		43.8959	54.4954	1.60868
54.7.1	Laione granodiorite		57.92	26.38	0.1695	0	8.27	0.0722	0.021	6.71	0.3046	99.8473		2.59853	1.39486	0.00572252	0	0.397537	0.00187825	0.000369201	0.583672	0.0174336	5		39.8078	58.4465	1.74573
54.7.1	Laione granodiorite		57.93	26.72	0.1656	0	8.52	0.0485	0.0507	6.62	0.2661	100.321		2.58853	1.40715	0.00556837	0	0.407908	0.00125663	0.000887772	0.573528	0.0151689	5		40.9298	57.5482	1.52205
54.7.1	Laione granodiorite		60.96	24.34	0.173	0.0002	5.87	0	0.0481	7.89	0.3972	99.6785		2.72412	1.28191	0.00581761	1.33235e-05	0.281055	0	0.000842306	0.683604	0.0226438	5		28.467	69.2395	2.2935
54.7.1	Laione granodiorite		58.19	26.53	0.1803	0.0039	8.15	0.0366	0.0708	6.84	0.2722	100.274		2.59801	1.396	0.00605769	0.000259577	0.389874	0.000947527	0.00123871	0.592102	0.0155039	5		39.0859	59.3598	1.5543
54.7.1	Laione granodiorite		56.31	27.03	0.2506	0.0067	9.28	0.0682	0.0079	6.15	0.2331	99.3365		2.54629	1.44054	0.00852751	0.000451655	0.449619	0.00178824	0.000139989	0.539194	0.013447	5		44.8605	53.7978	1.34166
54.7.1	Laione granodiorite		58.49	26.08	0.2031	0.0003	7.93	0.0572	0.0829	6.91	0.271	100.025		2.6185	1.37605	0.00684226	2.00217e-05	0.38038	0.00148486	0.00145435	0.599786	0.0154774	5		38.2044	60.241	1.55452
54.7.1	Laione granodiorite		58.12	26.44	0.1429	0	8.33	0.0294	0.0308	6.7	0.2132	100.006		2.60381	1.39605	0.00481764	0	0.399855	0.000763745	0.000540728	0.581977	0.0121851	5		40.2262	58.548	1.22585
54.7.1	Laione granodiorite		62.26	23.7	0.1771	0	4.8	0	0.0024	8.67	0.2887	99.8982		2.76349	1.2398	0.00591541	0	0.228277	0	4.17449e-05	0.746129	0.0163476	5		23.0408	75.3092	1.65001
54.7.1	Laione granodiorite		57.09	26.49	0.1841	0	8.5	0.0139	0.1098	6.57	0.2449	99.2027		2.57957	1.41067	0.00625978	0	0.411509	0.000364183	0.00194417	0.575571	0.0141167	5		41.1017	57.4883	1.40999
54.7.1	Laione granodiorite		58.34	25.66	0.1722	0	7.5	0.0407	0.0312	7.02	0.3075	99.0716		2.63299	1.36488	0.00584836	0	0.362675	0.00106511	0.0005518	0.614281	0.0177046	5		36.4622	61.7579	1.77997
54.7.1	Laione granodiorite		57.15	26.2	0.1734	0.0014	8.41	0.0775	0.0366	6.57	0.28	98.8989		2.59003	1.39941	0.00591366	9.45857e-05	0.408374	0.00203661	0.000650001	0.577299	0.0161885	5		40.7615	57.6227	1.61584
54.7.1	Laione granodiorite		60.84	23.12	0.1613	0.0035	4.73	0	0	7.99	0.3799	97.2247		2.7842	1.24697	0.00555475	0.000238775	0.231924	0	0	0.708933	0.0221789	5		24.0826	73.6144	2.30302
54.7.1	Laione granodiorite		56.23	27.11	0.1606	0.0026	9.22	0.0305	0.0129	6.11	0.223	99.0996		2.54807	1.44787	0.00547656	0.000175641	0.44766	0.000801422	0.000229075	0.536824	0.0128916	5		44.8838	53.8237	1.29255
54.7.1	Laione granodiorite		60.86	24.84	0.1188	0	6.25	0.0122	0.0107	7.82	0.1512	100.063		2.71	1.3036	0.00398082	0	0.298188	0.000315003	0.000186709	0.675136	0.00858911	5		30.3681	68.7572	0.874731
54.7.1	Laione granodiorite		60.59	24.94	0.1533	0	6.37	0	0	7.86	0.27	100.183		2.6927	1.30629	0.00512681	0	0.303319	0	0	0.677261	0.0153077	5		30.4571	68.0058	1.53709
54.7.1	Laione granodiorite		56.77	26.84	0.2211	0	9.11	0.0378	0	6.21	0.2581	99.447		2.56364	1.42848	0.00751353	0	0.440787	0.000989798	0	0.543721	0.0148691	5		44.1062	54.406	1.48783
54.7.1	Laione granodiorite		55.32	26.43	0.1761	0	8.79	0.1399	0.0836	5.99	0.244	97.1736		2.55971	1.44132	0.00613177	0	0.435783	0.00375356	0.00151586	0.537381	0.0144031	5		44.1269	54.4146	1.45845
54.7.1	Laione granodiorite		55.91	25.31	0.1019	0	7.95	0	0	6.4	0.2179	95.8898		2.6121	1.39363	0.00358256	0	0.397961	0	0	0.579732	0.0129872	5		40.1705	58.5186	1.31094
54.7.1	Laione granodiorite		60.45	24.67	0.1204	0	6.24	0	0	7.91	0.2796	99.67		2.69878	1.29807	0.00404498	0	0.29849	0	0	0.684692	0.0159246	5		29.8757	68.5304	1.59388
54.7.1	Laione granodiorite		57.84	26.41	0.1314	0	8.38	0	0	6.64	0.197	99.5984		2.60144	1.39994	0.00444733	0	0.403834	0	0	0.57903	0.0113034	5		40.6203	58.2427	1.13698
54.7.1	Laione granodiorite		50.68	31.05	0.3976	0.0014	14.05	0.0869	0	3.59	0.0985	99.9544		2.30854	1.66693	0.013629	9.50686e-05	0.685725	0.00229529	0	0.31706	0.00572394	5		67.9939	31.4385	0.567565
54.7.1	Laione granodiorite		58.82	25.91	0.0974	0	7.71	0.0232	0	7.15	0.142	99.8526		2.6318	1.36632	0.00327949	0	0.36962	0.000601913	0	0.620271	0.00810542	5		37.0362	62.1516	0.812169
54.7.1	Laione granodiorite		61.45	24.01	0.0925	0	5.49	0.0044	0	8.42	0.2002	99.6671		2.7364	1.2601	0.00309969	0	0.261941	0.000113613	0	0.72697	0.0113731	5		26.1866	72.6764	1.13699
54.7.1	Laione granodiorite		60.82	24.46	0.0846	0	6.05	0	0	8.05	0.2119	99.6765		2.71344	1.28613	0.00284028	0	0.289202	0	0	0.696331	0.0120604	5		28.99	69.8011	1.20895
54.7.1	Laione granodiorite		59.12	25.24	0.7256	0.0555	5.94	0.0041	0.0624	7.42	0.2468	98.8144		2.67298	1.34495	0.0246874	0.00374078	0.287753	0.000107488	0.00110558	0.650446	0.0142352	5		30.2124	68.293	1.49461
54.7.1	Laione granodiorite		56.24	26.78	0.1275	0	9.01	0.048	0.0913	6.28	0.1608	98.7376		2.55644	1.43469	0.00436133	0	0.438822	0.00126517	0.00162632	0.553474	0.0093247	5		43.8112	55.2578	0.930962
31.2.1b	Laione granodiorite		58.77	25.8	0.1993	0	7.46	0.1151	0.0362	7.1	0.2463	99.7269		2.63587	1.36378	0.00672657	0	0.358493	0.00299337	0.00063624	0.61741	0.0140926	5		36.2116	62.3649	1.4235
31.2.1b	Laione granodiorite		56.42	27.18	0.2164	0.0069	9.31	0.0753	0.0313	6.06	0.2255	99.5254		2.54844	1.44693	0.00735559	0.000464622	0.450573	0.00197222	0.000554026	0.530715	0.0129941	5		45.3164	53.3767	1.30689
31.2.1b	Laione granodiorite		59.11	25.43	0.16	0	7.05	0.0768	0.0209	7.29	0.2082	99.3459		2.65764	1.34752	0.00541343	0	0.339623	0.00200223	0.000368235	0.63549	0.0119419	5		34.4077	64.3825	1.20985
31.2.1b	Laione granodiorite		56.97	26.69	0.1982	0.0014	8.78	0.0622	0.0061	6.37	0.2007	99.2786		2.57481	1.42168	0.00674093	9.43267e-05	0.425173	0.00163007	0.000108037	0.558193	0.0115719	5		42.7336	56.1033	1.16308
31.2.1b	Laione granodiorite		60.96	23.69	0.0976	0	5.28	0	0	8.26	0.2382	98.5258		2.74768	1.25847	0.00331047	0	0.254993	0	0	0.721852	0.0136969	5		25.7428	72.8745	1.38277
31.2.1b	Laione granodiorite		58.42	25.66	0.2014	0.0029	7.62	0.1054	0.11	6.98	0.3206	99.4203		2.63085	1.3619	0.00682514	0.000194688	0.367673	0.00275227	0.0019412	0.609447	0.0184186	5		36.9321	61.2178	1.85011
31.2.1b	Laione granodiorite		58.61	25.76	0.1636	0.0061	7.75	0.06	0.0863	6.97	0.3276	99.7336		2.63046	1.36258	0.00552537	0.00040813	0.372679	0.00156145	0.0015178	0.606512	0.018757	5		37.3445	60.7759	1.87955
31.2.1b	Laione granodiorite		60.31	24.49	0.1172	0	6.11	0.0195	0.0198	7.95	0.1899	99.2064		2.70489	1.29451	0.00395554	0	0.293613	0.000507122	0.000347992	0.691312	0.0108654	5		29.4854	69.4235	1.09113
31.2.1b	Laione granodiorite		56.97	26.83	0.1557	0.0014	8.88	0.0669	0	6.35	0.1668	99.4208		2.57112	1.4271	0.0052879	9.41918e-05	0.429401	0.00175073	0	0.555645	0.00960354	5		43.1711	55.8634	0.96552
31.2.1b	Laione granodiorite		56.6	27.29	0.1891	0.0018	9.27	0.0954	0	6.04	0.1894	99.6757		2.55304	1.45078	0.00641876	0.000121038	0.448017	0.00249521	0	0.528232	0.0108988	5		45.385	53.511	1.10407
31.2.1b	Laione granodiorite		54.83	29	0.1255	0	11.03	0.0577	0.0195	5.3	0.0984	100.461		2.46175	1.53455	0.00424022	0	0.530609	0.00150217	0.000343088	0.46137	0.00563612	5		53.1878	46.2473	0.564959
31.2.1b	Laione granodiorite		55.67	27.58	0.2044	0.001	9.92	0.04	0.0342	5.8	0.2155	99.4651		2.51864	1.4706	0.00695895	6.74456e-05	0.480872	0.00104935	0.000606338	0.508768	0.012438	5		47.9875	50.7713	1.24122
31.2.1b	Laione granodiorite		57.57	26.41	0.2392	0.0085	8.37	0.1107	0.0756	6.58	0.2986	99.6626		2.59116	1.40095	0.00810172	0.000570329	0.403642	0.0028891	0.00133341	0.57421	0.0171453	5		40.5672	57.7097	1.72315
31.2.1b	Laione granodiorite		57.62	26.48	0.1955	0	8.53	0.0859	0.0843	6.48	0.253	99.7287		2.59352	1.40472	0.00662188	0	0.411375	0.00224195	0.00148692	0.565507	0.0145276	5		41.494	57.0407	1.46535
31.2.1b	Laione granodiorite		56.62	27.11	0.2275	0.0028	9.22	0.0296	0.0216	6.14	0.2162	99.5877		2.55433	1.44143	0.00772338	0.00018831	0.445668	0.000774313	0.000381861	0.53706	0.0124429	5		44.7831	53.9666	1.25033
31.2.1b	Laione granodiorite		57.31	26.44	0.2259	0	8.67	0.009	0.0779	6.33	0.2855	99.3483		2.59078	1.40869	0.00768483	0	0.419945	0.000235917	0.00138001	0.554818	0.0164651	5		42.3661	55.9728	1.66108
31.2.1b	Laione granodiorite		57.42	26.44	0.1931	0	8.44	0.0288	0.0094	6.58	0.2974	99.4087		2.58818	1.40459	0.00654986	0	0.407612	0.000752734	0.000166036	0.575048	0.0171014	5		40.7709	57.5185	1.71055
31.2.1b	Laione granodiorite		58.35	25.76	0.1909	0.0002	7.67	0.0667	0	6.92	0.3069	99.2647		2.6303	1.36856	0.00647572	1.34401e-05	0.370452	0.00174344	0	0.604807	0.017649	5		37.3098	60.9127	1.7775
31.2.1b	Laione granodiorite		55.61	27.57	0.2339	0.0024	9.87	0.0654	0.063	5.74	0.2355	99.3902		2.51971	1.47228	0.00797527	0.000162113	0.479168	0.00171827	0.00111862	0.504262	0.0136128	5		48.0589	50.5758	1.36532
31.2.1b	Laione granodiorite		57.26	26.53	0.2154	0	8.45	0.0367	0.0697	6.54	0.2854	99.3872		2.58309	1.41053	0.00731227	0	0.408431	0.000960001	0.00123215	0.572022	0.0164248	5		40.971	57.3814	1.64763
31.2.1b	Laione granodiorite		60.72	24.28	0.1275	0	5.75	0.0132	0.0124	8.04	0.248	99.1911		2.72263	1.2831	0.00430215	0	0.276247	0.000343201	0.000217883	0.698972	0.0141862	5		27.9205	70.6457	1.43381
31.2.1b	Laione granodiorite		56.75	26.93	0.1733	0.0043	9.08	0.0583	0.0374	6.29	0.2995	99.6228		2.55676	1.42993	0.00587543	0.000288802	0.438311	0.00152303	0.000660296	0.549441	0.0172139	5		43.6145	54.6726	1.71288
31.2.1b	Laione granodiorite		56.66	27.13	0.1909	0.0097	9.19	0.1025	0.0647	6.16	0.268	99.7758		2.55203	1.44018	0.00647044	0.000651314	0.443505	0.00267702	0.00114198	0.537945	0.0153994	5		44.4907	53.9645	1.54481
31.2.1b	Laione granodiorite		58	26.28	0.1621	0	8.21	0.0264	0.0244	6.66	0.2991	99.662		2.60766	1.39253	0.00548434	0	0.395494	0.000688248	0.00042989	0.580556	0.0171553	5		39.8199	58.4528	1.72727
31.2.1b	Laione granodiorite		58.9	25.9	0.1356	0	7.61	0.0661	0.0313	7.03	0.2738	99.9468		2.63627	1.36625	0.00456723	0	0.364949	0.00171551	0.000548988	0.610066	0.0156339	5		36.8394	61.5825	1.57814
31.2.1b	Laione granodiorite		57.61	25.92	0.1716	0	7.89	0.0747	0.0443	6.72	0.2498	98.6804		2.61507	1.38668	0.00586167	0	0.383739	0.00196618	0.000788013	0.591428	0.0144656	5		38.7759	59.7624	1.46172
31.2.1b	Laione granodiorite		55.61	27.63	0.2806	0	9.85	0.0656	0.0953	5.74	0.2232	99.4947		2.51793	1.47444	0.00956085	0	0.477859	0.00172231	0.00169094	0.503906	0.0128927	5		48.0426	50.6612	1.29619
31.2.1b	Laione granodiorite		57.15	26.62	0.1793	0.0023	8.62	0.1239	0.0099	6.35	0.259	99.3144		2.58327	1.41813	0.0060989	0.000154985	0.417478	0.00324744	0.000175361	0.556511	0.0149352	5		42.2154	56.2744	1.51025
31.2.1b	Laione granodiorite		49.99	26.59	0.1037	0	10.47	0	0.054	5.19	0.0977	92.4954		2.43064	1.52374	0.00379433	0	0.545454	0	0.00102891	0.489274	0.00606026	5		52.4078	47.01	0.582276
31.2.1b	Laione granodiorite		55.32	27.58	0.2273	0	9.81	0.0627	0.0411	5.72	0.2201	98.9812		2.51613	1.47843	0.00777982	0	0.478073	0.00165362	0.000732551	0.504423	0.0127712	5		48.0346	50.6822	1.28319
31.2.1b	Laione granodiorite		57.85	25.57	0.2154	0.0093	7.68	0.022	0.0104	6.84	0.2442	98.4413		2.63	1.37006	0.00736913	0.000630295	0.374099	0.000579953	0.000185281	0.602914	0.014163	5		37.743	60.8281	1.42891
31.2.1b	Laione granodiorite		60.9	23.88	0.1407	0	5.59	0	0.0438	8.04	0.2883	98.8828		2.74045	1.26647	0.0047645	0	0.269519	0	0.000772366	0.701468	0.0165504	5		27.2921	71.032	1.67592
31.2.1b	Laione granodiorite		56.9	26.53	0.1512	0.0073	8.63	0.0159	0.0142	6.48	0.1681	98.8967		2.57858	1.41697	0.00515631	0.000493174	0.419038	0.000417815	0.000252175	0.569365	0.00971841	5		41.9826	57.0437	0.973671
31.2.1b	Laione granodiorite		56.98	26.4	0.1544	0.0014	8.4	0.0434	0	6.56	0.1174	98.6566		2.58749	1.41292	0.00527621	9.47749e-05	0.408704	0.00114278	0	0.577574	0.00680116	5		41.1553	58.1599	0.684856
31.2.1b	Laione granodiorite		58.09	25.6	0.148	0	7.6	0.0031	0.0153	6.96	0.1496	98.566		2.63545	1.36883	0.00505281	0	0.369437	8.15516e-05	0.000272012	0.612222	0.00865851	5		37.3049	61.8208	0.874317
31.2.1b	Laione granodiorite		56.76	27	0.1676	0.0012	9.03	0.0847	0.0311	6.33	0.1368	99.5414		2.55922	1.43478	0.00568665	8.06593e-05	0.43624	0.00221445	0.000549502	0.553369	0.00786881	5		43.7343	55.4768	0.788871
31.2.1b	Laione granodiorite		60.98	23.93	0.1436	0.0011	5.48	0.0179	0	8.18	0.3036	99.0362		2.73644	1.2656	0.00484922	7.35868e-05	0.263483	0.000465768	0	0.711703	0.0173804	5		26.5456	71.7033	1.75105
31.2.1b	Laione granodiorite		58.86	23.4	0.1237	0	5.7	0.0481	0.0388	7.77	0.2508	96.1914		2.72331	1.27599	0.0043069	0	0.282569	0.00129045	0.000703482	0.69702	0.0148035	5		28.4163	70.095	1.48869
31.2.1b	Laione granodiorite		55.86	27.41	0.1963	0.0002	9.43	0.0532	0	6	0.1978	99.1475		2.53143	1.46396	0.00669428	1.35115e-05	0.457878	0.00139796	0	0.527185	0.0114354	5		45.9487	52.9038	1.14755
31.2.1b	Laione granodiorite		58.05	25.84	0.1266	0	7.76	0.0955	0.0627	6.85	0.3289	99.1137		2.62208	1.3756	0.00430323	0	0.375559	0.00250129	0.00110983	0.599902	0.0189525	5		37.7669	60.3272	1.90589
31.2.1b	Laione granodiorite		56.6	26.92	0.2698	0.0046	9.18	0.0579	0.0264	6.2	0.2467	99.5054		2.55525	1.43234	0.00916593	0.000309587	0.44405	0.0015157	0.000467051	0.542694	0.0142084	5		44.3628	54.2177	1.41948
31.2.1b	Laione granodiorite		58.43	25.36	0.2175	0	7.41	0.0999	0.0153	7.15	0.3238	99.0065		2.63765	1.34923	0.00738854	0	0.358404	0.00261495	0.000270655	0.625798	0.0186473	5		35.7386	62.402	1.85944
31.2.1b	Laione granodiorite		56.9	26.8	0.1986	0.0039	8.96	0.0765	0.0704	6.35	0.2166	99.576		2.56535	1.42405	0.006738	0.000262124	0.432827	0.00199992	0.0012438	0.555078	0.0124581	5		43.267	55.4876	1.24535
31.2.1b	Laione granodiorite		58.74	25.65	0.2115	0.0021	7.48	0.1125	0.039	7.02	0.3743	99.6294		2.63844	1.35786	0.00714893	0.000140618	0.359987	0.0029301	0.00068647	0.611359	0.0214482	5		36.26	61.5796	2.16039
31.2.1b	Laione granodiorite		58.39	25.63	0.1766	0	7.69	0.0918	0	6.93	0.3403	99.2487		2.63272	1.36198	0.00599205	0	0.371506	0.00240009	0	0.605824	0.0195743	5		37.266	60.7705	1.96351
31.2.1b	Laione granodiorite		57.48	26.48	0.1959	0	8.49	0.0767	0.0249	6.57	0.2292	99.5467		2.58878	1.40557	0.00663943	0	0.409694	0.00200305	0.000439462	0.573708	0.013169	5		41.1104	57.5682	1.32143
31.2.1b	Laione granodiorite		56.04	27.27	0.2297	0.0017	9.5	0.0725	0	5.95	0.2213	99.2852		2.53817	1.45567	0.00782892	0.000114784	0.46102	0.00190405	0	0.522501	0.0127868	5		46.2729	52.4437	1.28342
31.2.1b	Laione granodiorite		56.33	27.35	0.0927	0	9.37	0.0642	0	6.1	0.1566	99.4635		2.54341	1.45542	0.00314974	0	0.453303	0.00168085	0	0.534014	0.00902042	5		45.4969	53.5977	0.905357
31.2.1b	Laione granodiorite		61.79	23.76	0.1486	0.0054	5.16	0.014	0.046	8.43	0.2407	99.5947		2.75555	1.2488	0.00498686	0.000358998	0.246554	0.000362022	0.000803881	0.728894	0.0136938	5		24.9261	73.6895	1.38441
31.2.1b	Laione granodiorite		57.77	26.05	0.2432	0.0025	8.03	0.0182	0	6.75	0.1941	99.058		2.61148	1.38787	0.00827306	0.000168474	0.388931	0.00047706	0	0.591609	0.0111936	5		39.2173	59.654	1.12869
54.7.3	Listino ring tonalite		55.88	26.65	0.1934	0	9.1	0.0489	0.0523	6.06	0.2389	98.2235		2.55655	1.43698	0.00665845	0	0.44608	0.00129725	0.000937657	0.537549	0.0139435	5		44.7166	53.8857	1.39775		0.33	0.316	26.65	9.168	1.545	0.025	8.652	7.699	0.211	1075.45	0.686	0.266	0.017	210.676	15.242	15.912	1.123	2.883	0.328	0.728	0.163
54.7.3	Listino ring tonalite		55.64	27.25	0.157	0	9.66	0.0527	0.0077	5.8	0.2082	98.7757		2.53441	1.46289	0.00538156	0	0.471455	0.00139193	0.000137444	0.51223	0.0120984	5		47.3451	51.4399	1.21497		0.603	0.462	27.25	9.858	2.501	0.035	14.145	8.507	0.363	1094.31	1.074	0.492	0.011	211.513	14.561	16.25	1.25	3.44	0.425	0.697	0.262
54.7.3	Listino ring tonalite		57.08	26.49	0.1512	0.0109	8.46	0.0099	0.027	6.27	0.3052	98.8043		2.5932	1.41837	0.00516918	0.000738221	0.411808	0.000260798	0.000480684	0.552288	0.0176886	5		41.9448	56.2535	1.80168		n.d.	0.225	26.49	9.616	1.37	0.019	7.768	5.251	0.237	1042.26	0.573	0.194	0.014	153.865	14.224	14.6	0.953	2.26	0.24	0.574	0.138
54.7.3	Listino ring tonalite		57.03	26.55	0.1852	0	8.72	0	0.041	6.45	0.1839	99.1602		2.57915	1.41512	0.00630278	0	0.422535	0	0.000726609	0.565561	0.0106099	5		42.3082	56.6294	1.06237		0.306	0.264	26.55	8.76	1.868	0.026	10.94	5.635	0.73	1078.74	0.749	0.264	0.229	181.537	15.169	15.377	1.005	2.425	0.276	0.646	0.185
54.7.3	Listino ring tonalite		56.53	26.74	0.1772	0.0027	9.04	0.0612	0.0252	6.06	0.2953	98.9317		2.56861	1.43198	0.00605901	0.000182891	0.44011	0.00161246	0.000448709	0.533875	0.0171176	5		44.4061	53.8668	1.72712		n.d.	0.166	26.74	9.178	0.958	0.013	4.466	4.513	0.412	1108.58	0.365	0.123	0.017	188.233	16.825	17.027	1.08	2.395	0.147	0.598	0.119
54.7.3	Listino ring tonalite		55.35	27.22	0.1573	0	9.83	0.1228	0.0415	5.65	0.2681	98.6398		2.52819	1.46533	0.00540679	0	0.481082	0.00325243	0.000742822	0.500366	0.0156224	5		48.2496	50.1836	1.56683		0.153	0.05	27.22	8.938	0.578	0.008	1.385	3.091	0.382	1087.83	0.197	0.046	0.034	194.543	15.733	15.013	0.903	2.03	0.152	0.636	0.074
51.4.2	Listino ring tonalite		57.39	26.99	0.1666	0.0052	8.99	0	0.0138	6.36	0.2756	100.191		2.57001	1.42448	0.00561425	0.000347145	0.431352	0	0.000242171	0.552208	0.0157448	5		43.1652	55.2592	1.57557
51.4.2	Listino ring tonalite		52.2	24.58	0.137	0.0015	8.64	0.0525	0.0632	5.31	0.1999	91.1842		2.58064	1.43217	0.00509679	0.00011055	0.457662	0.00150499	0.00122439	0.508978	0.0126075	5		46.7361	51.9765	1.28747
51.4.2	Listino ring tonalite		58.2	26.64	0.1795	0	8.47	0.0295	0.0011	6.59	0.2045	100.314		2.6014	1.40338	0.00603763	0	0.40564	0.00076458	1.92673e-05	0.571105	0.011661	5		41.0398	57.7804	1.17978
51.4.2	Listino ring tonalite		56.89	27.52	0.1828	0.0048	9.66	0.0637	0.0334	5.9	0.2569	100.511		2.54801	1.45268	0.00616111	0.00032049	0.46357	0.00165433	0.000586213	0.512346	0.0146787	5		46.7971	51.7211	1.48181
51.4.2	Listino ring tonalite		58.94	26.37	0.1194	0	8.18	0.1018	0	6.62	0.3336	100.665		2.62672	1.38506	0.0040043	0	0.390598	0.00263069	0	0.572017	0.0189665	5		39.7927	58.275	1.93224
51.4.2	Listino ring tonalite		58.38	26.85	0.1318	0.0004	8.67	0.0366	0	6.48	0.2309	100.78		2.59944	1.40901	0.0044162	2.65512e-05	0.413626	0.000944961	0	0.559419	0.0131159	5		41.943	56.727	1.33
51.4.2	Listino ring tonalite		55.96	28.22	0.1441	0	10.4	0.0122	0.0249	5.5	0.1792	100.44		2.51212	1.49305	0.00486794	0	0.500229	0.00031757	0.000438032	0.47871	0.0102626	5		50.569	48.3935	1.03747
51.4.2	Listino ring tonalite		56.54	27.73	0.1559	0.0029	9.91	0.0271	0.0512	5.72	0.241	100.378		2.53782	1.46693	0.00526585	0.000194049	0.476597	0.000705328	0.000900572	0.497791	0.0138	5		48.2294	50.3741	1.3965
51.4.2	Listino ring tonalite		59.56	25.6	0.1525	0	7.36	0.0384	0.0535	7.09	0.2904	100.145		2.66149	1.34823	0.00512812	0	0.352388	0.000994989	0.000936845	0.614275	0.0165548	5		35.8403	62.476	1.68374
51.4.2	Listino ring tonalite		56.4	27.43	0.57	0	9.75	0.0414	0.0485	5.83	0.2255	100.295		2.5351	1.45311	0.0192801	0	0.469564	0.00107903	0.000854284	0.50808	0.0129307	5		47.4032	51.2915	1.30537
51.4.2	Listino ring tonalite		56.02	27.94	0.2262	0	10.21	0.0128	0.0538	5.55	0.227	100.24		2.52029	1.48146	0.00765806	0	0.492161	0.000333915	0.000948494	0.484114	0.0130284	5		49.7482	48.9349	1.31693
51.4.2	Listino ring tonalite		57.13	26.53	0.1391	0.004	8.67	0.0838	0.01	6.42	0.1836	99.1706		2.58432	1.41441	0.00473509	0.000269744	0.420218	0.00219808	0.000177266	0.563073	0.0105953	5		42.2803	56.6536	1.06605
51.4.2	Listino ring tonalite		55.92	27.6	0.1037	0	9.84	0.075	0.0096	5.72	0.2541	99.5224		2.5296	1.47146	0.00353005	0	0.476928	0.00196727	0.000170177	0.501681	0.0146638	5		48.0158	50.5079	1.47632
51.4.2	Listino ring tonalite		56.69	26.91	0.1523	0	9.05	0.0662	0.0267	6.07	0.2596	99.2249		2.56828	1.43683	0.00519224	0	0.439297	0.00173905	0.000474015	0.533178	0.0150037	5		44.4867	53.9939	1.5194
51.4.2	Listino ring tonalite		58.56	25.42	0.1563	0.0014	7.47	0.0243	0.0535	6.88	0.299	98.8646		2.65221	1.35687	0.00532701	9.45242e-05	0.362493	0.000638161	0.00094952	0.604146	0.0172757	5		36.842	61.4022	1.75581
51.4.2	Listino ring tonalite		58.98	25.66	0.1365	0.0038	7.42	0.0443	0.0214	6.92	0.2229	99.4089		2.65637	1.36206	0.00462631	0.000255139	0.358064	0.00115693	0.000377696	0.604279	0.0128072	5		36.7189	61.9677	1.31335
51.4.2	Listino ring tonalite		55.78	27.29	0.1709	0	9.69	0.0288	0.0154	5.87	0.1946	99.0398		2.53301	1.46055	0.00584007	0	0.471471	0.000758347	0.000274045	0.516824	0.0112735	5		47.1674	51.7047	1.12784
51.4.2	Listino ring tonalite		57.61	26.39	0.1337	0.0006	8.47	0.0218	0.0577	6.4	0.282	99.3659		2.60224	1.4049	0.00454464	4.04027e-05	0.409927	0.000570984	0.00102134	0.560502	0.0162502	5		41.5461	56.8069	1.64696
51.4.2	Listino ring tonalite		56.47	26.58	0.1669	0.0009	9.01	0.0777	0.0305	6.09	0.2502	98.6763		2.57241	1.42703	0.00572132	6.11185e-05	0.439764	0.00205239	0.00054446	0.537881	0.0145401	5		44.3228	54.2117	1.46546
51.4.2	Listino ring tonalite		56.36	26.43	0.1264	0.0012	8.97	0.0811	0.0734	5.82	0.3072	98.1694		2.58605	1.42928	0.00436446	8.20834e-05	0.440993	0.00215776	0.00131979	0.517768	0.0179823	5		45.1493	53.0097	1.84105
51.4.2	Listino ring tonalite		59.17	25.57	0.1367	0.0028	7.24	0.0649	0.0307	7.1	0.22	99.5352		2.65893	1.35423	0.00462266	0.000187574	0.348591	0.00169109	0.000540614	0.6186	0.0126121	5		35.5777	63.1351	1.2872
51.4.2	Listino ring tonalite		56.62	26.88	0.1666	0	9.03	0.0774	0.0278	6.22	0.2439	99.2658		2.56136	1.43313	0.00567145	0	0.437685	0.00203029	0.000492821	0.545554	0.0140757	5		43.8863	54.7023	1.41136
LR21-12A	Listino ring tonalite		56.19	27.44	0.2454	0.0049	8.42	0.0254	0.0079	6.03	0.1585	98.5221		2.56213	1.47462	0.00842043	0.000333078	0.411365	0.000671572	0.00014116	0.533097	0.00921997	5		43.1344	55.8988	0.966777
LR21-12A	Listino ring tonalite		55.08	27.02	0.1724	0.001	9.02	0.0418	0.0414	5.9	0.2212	97.4978		2.53865	1.46775	0.0059795	6.87097e-05	0.44544	0.00111713	0.000747746	0.52724	0.0130063	5		45.1908	53.4896	1.31952		1.63	0.1	27.02	9.011	1.098	0.01	2.869	4.821	0.226	708.501	0.509	0.156	0.003	56.181	7.694	9.075	0.718	1.972	0.182	0.736	0.146
LR21-12A	Listino ring tonalite		54.58	27.89	0.1271	0	9.88	0.0427	0.0119	5.43	0.1324	98.0941		2.50693	1.50978	0.00439311	0	0.486226	0.00113724	0.00021419	0.483565	0.00775809	5		49.7393	49.4671	0.793626		0.683	0.081	27.89	10.536	1.039	0.011	1.908	4.679	0.923	676.366	0.553	0.158	0.004	43.822	12.737	14.249	1.065	2.911	0.259	0.826	0.15
LR21-12A	Listino ring tonalite		55.3	27.08	0.1139	0.0048	9.2	0.0457	0.004	5.96	0.1486	97.857		2.53811	1.46484	0.00393394	0.000328425	0.452425	0.00121624	7.19432e-05	0.53037	0.00870088	5		45.6306	53.4919	0.877551		1.786	2.045	27.08	11.839	13.42	0.158	60.562	41.105	2.128	604.802	7.967	2.456	0.16	43.51	6.753	13.127	1.766	6.919	1.692	0.798	1.422
LR21-12A	Listino ring tonalite		52.5	28.77	0.112	0	10.96	0.0787	0	4.88	0.1038	97.4045		2.43338	1.57162	0.00390649	0	0.544295	0.00211516	0	0.438548	0.00613772	5		55.0359	44.3434	0.62061		0.318	0.137	28.77	10.051	1.27	0.015	4.103	6.609	6.274	691.247	0.826	0.249	0.283	54.714	4.369	5.236	0.408	1.277	0.181	0.336	0.172
LR21-12A	Listino ring tonalite		56.16	27.36	0.2416	0.0078	9.3	0.0757	0.053	6.04	0.12	99.3581		2.54136	1.45919	0.00822723	0.000526189	0.450915	0.00198633	0.00093985	0.529935	0.00692753	5		45.6495	53.6492	0.701325
LR21-12A	Listino ring tonalite		57.09	26.45	0.1109	0.0039	8.31	0.0501	0.0506	6.48	0.1183	98.6638		2.59453	1.41671	0.0037927	0.000264224	0.404644	0.00132024	0.000901142	0.57098	0.00685871	5		41.1859	58.116	0.6981		2.503	2.837	26.45	10.695	10.984	0.172	70.492	52.504	11.259	684.284	7.747	2.454	0.123	107.209	3.432	10.07	1.364	6.257	1.715	0.611	1.297
LR21-12A	Listino ring tonalite		57.37	26.7	0.2169	0.0035	8.37	0.0155	0.0264	6.55	0.2289	99.4812		2.58458	1.41766	0.0073533	0.000235061	0.40402	0.000404906	0.000466072	0.572128	0.0131556	5		40.8389	57.8313	1.32978		1.767	1.049	26.7	10.15	6.006	0.088	27.73	22.849	1.381	682.767	4.304	1.412	0.029	63.565	12.581	17.131	1.619	5.8	1.181	0.858	0.798
LR21-12A	Listino ring tonalite		55.58	27.8	0.1302	0.005	9.67	0.0759	0	5.71	0.2297	99.2008		2.52135	1.48633	0.00444472	0.000338138	0.470018	0.00199652	0	0.502225	0.0132934	5		47.6916	50.9595	1.34884		2.752	0.093	27.8	9.851	0.794	0.014	2.353	5.78	0.267	738.088	0.514	0.127	0.006	56.24	16.669	18.368	1.372	3.61	0.27	0.908	0.143
LR21-12A	Listino ring tonalite		55.26	27.11	0.2253	0	9.72	0.0921	0.0098	5.76	0.2003	98.3775		2.52847	1.46195	0.00775757	0	0.476525	0.00244356	0.000175718	0.510994	0.0116919	5		47.6901	51.1397	1.17012		2.508	0.156	27.11	9.888	1.105	0.02	3.914	6.346	0.387	694.816	0.835	0.166	0.015	52.125	11.35	12.287	0.909	2.524	0.294	0.69	0.207
LR21-12A	Listino ring tonalite		55.74	27.03	0.1264	0.011	9.51	0.0271	0.0357	5.83	0.1811	98.4913		2.54609	1.45515	0.00434482	0.000749044	0.465436	0.000717783	0.000639026	0.516323	0.0105532	5		46.9042	52.0323	1.06349
LR21-12A	Listino ring tonalite		55.15	27.23	0.1302	0	9.85	0.0655	0.0025	5.71	0.2153	98.3535		2.52336	1.46838	0.00448294	0	0.482885	0.00173777	4.48248e-05	0.506544	0.0125671	5		48.1923	50.5535	1.25421		2.776	0.019	27.23	9.753	0.536	0.007	0.374	3.934	0.191	722.274	0.223	0.033	0.015	55.416	13.295	14.172	1.016	2.574	0.199	0.835	0.083
LR21-12A	Listino ring tonalite		55.34	26.9	0.1687	0.0022	9.33	0.0248	0.0298	5.98	0.1179	97.8934		2.5399	1.45508	0.00582654	0.000150525	0.458809	0.000660004	0.000535967	0.532139	0.00690319	5		45.9797	53.3285	0.691805		n.d.	0.173	26.9	9.081	1.34	0.013	4.608	6.504	2.564	675.707	0.779	0.132	0.034	46.902	1.902	2.243	0.262	0.954	0.189	0.285	0.172
LR21-12A	Listino ring tonalite		55.12	28.79	0.1257	0.0042	10.92	0.0548	0.0082	5.3	0.1617	100.485		2.47465	1.52336	0.00424676	0.000281101	0.525291	0.0014266	0.000144265	0.461346	0.00926131	5		52.7454	46.3246	0.929946		15.743	1.822	28.79	10.372	3.15	0.483	78.25	51.051	54.307	651.192	0.946	0.456	1.178	212.222	9.323	11.331	0.846	2.337	0.315	0.517	0.195
LR21-12A	Listino ring tonalite		54.22	29.21	0.1603	0	11.49	0.0864	0	4.95	0.1556	100.272		2.44402	1.55179	0.00543748	0	0.554931	0.00225828	0	0.432611	0.00894775	5		55.6886	43.4135	0.897927		18.274	2.316	29.21	9.63	3.765	0.54	85.028	72.126	54.12	710.11	1.424	9.372	0.86	361.046	4.13	6.271	0.564	1.928	0.385	0.377	0.26
LR21-12A	Listino ring tonalite		57.86	26.72	0.3571	0.0045	8.45	0.0695	0	6.7	0.2115	100.373		2.58347	1.4061	0.0119987	0.000299534	0.404255	0.0017994	0	0.580025	0.0120474	5		40.5745	58.2163	1.20918
LR21-12A	Listino ring tonalite		50.06	31.69	0.1765	0	14.64	0.0659	0.021	3.15	0.0812	99.8846		2.28615	1.70566	0.00606565	0	0.716355	0.00174509	0.000375818	0.278915	0.00473074	5		71.6355	27.8915	0.473073		2.884	2.446	31.69	13.736	19.867	0.195	67.293	46.609	4.32	763.157	15.313	1.96	0.054	70.368	14.578	26.085	3.031	14.415	4.004	1.567	3.073
LR21-12A	Listino ring tonalite		56.52	27.57	0.1355	0	9.63	0.0186	0	5.91	0.1571	99.9412		2.54358	1.4623	0.00458882	0	0.464347	0.000485371	0	0.515677	0.00901942	5		46.9491	52.139	0.911933		3.325	1.799	27.57	12.724	11.808	0.116	36.62	30.695	1.909	649.125	9.37	1.359	0.046	59.635	8.543	13.74	1.682	7.126	1.945	0.895	1.688
LR21-12A	Listino ring tonalite		55.66	28.1	0.1736	0	10.08	0	0.0085	5.65	0.1874	99.8595		2.50934	1.49306	0.00588958	0	0.486911	0	0.000150169	0.493869	0.0107782	5		49.1057	49.8073	1.08699		2.276	1.696	28.1	11.496	10.807	0.138	46.664	33.026	17.618	643.434	8.998	2.406	0.1	629.168	13	22.126	2.506	9.478	2.148	1.14	1.842
LR21-12A	Listino ring tonalite		52.62	29.97	0.1348	0.0024	12.4	0	0.0087	4.39	0.1202	99.6461		2.39179	1.60552	0.00461085	0.000162627	0.603904	0	0.000154966	0.386887	0.00697005	5		60.5259	38.7755	0.698569		2.103	0.646	29.97	12.073	3.959	0.049	14.915	18.124	6.99	717.513	2.764	0.737	0.037	200.333	13.817	18.537	1.613	4.935	0.842	0.95	0.581
LR21-12A	Listino ring tonalite		55.22	28.11	0.1695	0.0033	10.66	0.0458	0.0033	5.38	0.192	99.7839		2.49621	1.49762	0.00576597	0.000222386	0.516315	0.00120052	5.84578e-05	0.471535	0.0110725	5		51.6872	47.2043	1.10844		1.263	0.575	28.11	9.354	5.095	0.057	17.786	13.369	0.949	712.194	3.824	0.771	0.01	74.506	3.479	5.093	0.652	3.136	0.955	0.547	0.848
LR21-12A	Listino ring tonalite		57.86	26.42	0.2774	0.0042	8.42	0.0507	0	6.61	0.261	99.9033		2.59665	1.39741	0.00936828	0.000280991	0.404874	0.00131935	0	0.575153	0.0149429	5		40.6921	57.8061	1.50184
LR21-12A	Listino ring tonalite		56.07	27.61	0.1597	0.0068	9.78	0	0	5.93	0.1494	99.7059		2.52778	1.467	0.00541791	0.000457011	0.472412	0	0	0.518335	0.00859247	5		47.2724	51.8678	0.859815		2.596	0.686	27.61	11.143	5.494	0.062	18.009	13.611	11.269	675.242	3.899	0.813	0.049	108.028	9.898	12.493	1.198	4.475	0.963	0.789	0.725
LR21-12A	Listino ring tonalite		52.12	30.18	0.1305	0	12.94	0	0	4.15	0.1082	99.6287		2.37262	1.61919	0.00447046	0	0.631148	0	0	0.366285	0.00628361	5		62.8811	36.4929	0.626035
LR21-12A	Listino ring tonalite		54.59	28.31	0.1415	0.0037	10.87	0.0554	0.0091	5.26	0.2135	99.4532		2.4764	1.51357	0.00483039	0.000250218	0.528336	0.00145725	0.000161768	0.462637	0.0123556	5		52.6583	46.1102	1.23146		15.263	0.406	28.31	9.767	3.098	0.037	14.328	15.742	23.463	707.688	3.219	2.278	0.433	120.615	13.994	16.82	1.346	4.272	0.597	1.025	0.495
51.2.1	Monoccola granodiorite		56.14	27.73	0.1355	0	9.95	0.0838	0.0091	5.65	0.2729	99.9714		2.53021	1.47295	0.00459559	0	0.480485	0.00219	0.00016072	0.493718	0.0156908	5		48.539	49.8759	1.5851		n.d.	0.08	27.73	9.291	1.222	0.011	2.115	4.244	1.954	1172.91	0.591	0.079	0.014	178.148	12.977	14.487	1.033	2.501	0.212	0.67	0.11
51.2.1	Monoccola granodiorite		56.13	27.91	0.1537	0.0046	10.04	0	0.0594	5.65	0.2726	100.22		2.52316	1.47865	0.00519927	0.00030826	0.483568	0	0.00104636	0.492431	0.0156327	5		48.7648	49.6587	1.57647		0.34	0.014	27.91	9.732	0.936	0.007	0.407	3.825	2.966	1132.08	0.248	0.024	0.025	190.535	12.89	14.824	0.993	2.272	0.17	0.667	0.057
51.2.1	Monoccola granodiorite		56.26	27.72	0.1739	0.0012	9.92	0.05	0.0741	5.7	0.2946	100.194		2.5302	1.46928	0.00588537	8.04536e-05	0.478014	0.0013039	0.00130592	0.497024	0.0169023	5		48.1898	50.1062	1.70397		0.594	0.014	27.72	9.313	0.92	0.006	0.296	4.026	3.546	1005.9	0.216	0.011	0.023	195.976	12.811	15.213	0.977	2.44	0.173	0.799	0.087
51.2.1	Monoccola granodiorite		57.76	26.7	0.1669	0	8.71	0	0.0255	6.45	0.2673	100.08		2.58915	1.41058	0.00562995	0	0.418332	0	0.000447934	0.560578	0.0152858	5		42.0774	56.3851	1.5375		0.29	0.013	26.7	7.72	0.869	0.005	0.311	3.834	2.259	876.621	0.258	n.d.	0.017	198.771	5.31	7.848	0.565	1.431	0.134	0.732	0.058
51.2.1	Monoccola granodiorite		57.24	27.8	0.136	0.003	9.5	0.0618	0	6.26	0.2176	101.218		2.53857	1.45308	0.00453886	0.000198344	0.451426	0.00158926	0	0.538283	0.0123114	5		45.0516	53.7198	1.22866		1.201	2.29	27.8	10.583	10.924	0.154	56.306	39.622	2.014	837.037	6.769	1.523	0.017	102.977	9.995	17.911	2.249	9.012	2.257	1.182	1.342
51.2.1	Monoccola granodiorite		57.15	27.03	0.1388	0.0047	9.22	0.0121	0.0395	6.02	0.255	99.8701		2.57394	1.43477	0.00470424	0.000315564	0.444924	0.000315998	0.000697144	0.525684	0.0146514	5		45.158	53.3549	1.48706		1.793	0.047	27.03	8.478	0.929	0.007	1.823	3.787	3.806	853.391	0.377	0.049	0.139	103.34	7.514	8.255	0.621	1.649	0.184	0.724	0.093
51.2.1	Monoccola granodiorite		55.87	28.24	0.1393	0	10.45	0.0336	0.0091	5.46	0.1954	100.397		2.50959	1.49501	0.00470862	0	0.502938	0.000875148	0.000160181	0.475515	0.0111972	5		50.8198	48.0488	1.13143		0.273	0.015	28.24	9.931	0.703	0.004	0.303	3.119	4.234	820.638	0.242	0.021	0.042	108.641	6.353	6.277	0.457	1.133	0.109	0.643	0.065
51.2.1	Monoccola granodiorite		55.94	28.31	0.1943	0.0045	10.51	0.0599	0.0398	5.45	0.2076	100.716		2.50625	1.49485	0.00655077	0.000300554	0.504518	0.00155613	0.00069876	0.473418	0.0118655	5		50.9717	47.8296	1.19878		n.d.	0.01	28.31	9.952	0.672	0.006	0.168	3.275	0.677	998.809	0.242	0.074	0.005	97.867	16.594	17.349	1.23	3.243	0.225	0.869	0.108
51.2.1	Monoccola granodiorite		53.94	28.94	0.1535	0	11.34	0.1165	0.0605	5.01	0.187	99.7476		2.44388	1.54534	0.00523355	0	0.550498	0.00306064	0.00107416	0.440103	0.0108086	5		54.9723	43.9483	1.07934		0.323	0.114	28.94	10.806	1.232	0.014	2.604	4.093	0.397	1136.81	0.639	0.135	0.006	101.66	14.179	15.228	1.092	2.685	0.282	0.756	0.148
51.2.1	Monoccola granodiorite		55.36	27.92	0.209	0.0029	10.2	0	0.04	5.7	0.1553	99.5872		2.50223	1.48731	0.00710878	0.000195406	0.493974	0	0.000708492	0.49952	0.0089549	5		49.2767	49.8299	0.893303		0.432	0.982	27.92	10.516	5.615	0.065	23.625	16.858	1.058	798.172	2.905	0.744	0.015	65.172	10.558	13.428	1.284	4.291	0.927	0.852	0.638
51.2.1	Monoccola granodiorite		56.45	27.55	0.165	0.0019	9.64	0.0831	0.022	6	0.2392	100.151		2.53433	1.45773	0.00557445	0.000127163	0.463714	0.00216331	0.000387049	0.522273	0.0137	5		46.3859	52.2437	1.37043		n.d.	0.133	27.55	9.692	1.628	0.013	3.134	4.767	5.187	1004.84	0.665	0.137	0.029	184.321	13.823	15.324	1.084	2.753	0.261	0.737	0.163
51.2.1	Monoccola granodiorite		53.76	28.88	0.184	0.0061	11.51	0.0597	0.0232	4.97	0.1709	99.564		2.43976	1.54468	0.00628381	0.000412691	0.559674	0.00157101	0.00041259	0.437311	0.00989436	5		55.585	43.4323	0.982675		0.628	2.591	28.88	12.121	15.781	0.148	69.316	52.97	1.125	937.206	7.258	1.227	0.013	89.763	12.709	18.648	2.076	7.77	2.214	1.293	1.508
51.2.1	Monoccola granodiorite		58.99	25.43	0.1737	0	7.39	0.0288	0.0005	7.2	0.3371	99.5501		2.64727	1.345	0.00586595	0	0.355335	0.000749428	8.79294e-06	0.626469	0.0192991	5		35.4943	62.5779	1.92779		0.856	1.269	25.43	8.029	7.756	0.066	29.467	23.278	2.197	779.803	4.264	0.59	0.043	72.137	2.825	5.604	0.68	2.927	1.007	0.803	0.668
54.5.1	Monoccola granodiorite		56.06	27.57	0.1191	0.0025	9.92	0.0855	0.0217	5.61	0.2163	99.6052		2.53696	1.47046	0.00405594	0.000168659	0.481001	0.0022436	0.000384826	0.492233	0.0124875	5		48.7968	49.9363	1.26684
54.5.1	Monoccola granodiorite		55.35	27.75	0.4942	0.0009	10.32	0.0291	0.0443	5.42	0.2236	99.6321		2.50875	1.48237	0.0168562	6.08121e-05	0.501178	0.000764803	0.000786841	0.476305	0.0129291	5		50.603	48.0916	1.30543
54.5.1	Monoccola granodiorite		60.14	24.73	0.1121	0.0036	6.62	0.0012	0	7.41	0.3341	99.3511		2.70261	1.30979	0.00379092	0.000241175	0.318751	3.12694e-05	0	0.645633	0.0191538	5		32.4086	65.6439	1.94744
54.5.1	Monoccola granodiorite		54.42	28.19	0.1574	0.001	10.78	0.0514	0.0194	5.13	0.2232	98.9725		2.48306	1.51593	0.00540445	6.802e-05	0.527012	0.00135991	0.000346876	0.453829	0.0129922	5		53.0282	45.6645	1.30728
54.5.1	Monoccola granodiorite		55.09	27.82	0.1287	0.0003	10.34	0.0518	0.0154	5.49	0.1765	99.1128		2.50501	1.4909	0.00440386	2.03361e-05	0.503768	0.00136579	0.000274411	0.484012	0.0102386	5		50.4768	48.4973	1.02589
54.5.1	Monoccola granodiorite		55.01	27.81	0.181	0.0053	10.39	0.074	0	5.42	0.1969	99.0872		2.50352	1.49165	0.00619878	0.000359579	0.506638	0.0019528	0	0.478251	0.0114318	5		50.8509	48.0017	1.1474
54.5.1	Monoccola granodiorite		59.79	24.77	0.1519	0	6.71	0	0.0736	7.49	0.2851	99.2707		2.68836	1.31263	0.00513967	0	0.323262	0	0.00129682	0.652962	0.0163537	5		32.5679	65.7845	1.64759
LR21-4	Monoccola granodiorite		56.41	28.57	0.2062	0.0019	10.26	0	0.0018	5.65	0.122	101.222		2.5106	1.4986	0.00690602	0.000126062	0.489262	0	3.13933e-05	0.487547	0.00692691	5		49.7351	49.5608	0.704143
LR21-4	Monoccola granodiorite		62.14	24.88	0.1255	0	5.97	0.041	0.0241	8.03	0.2087	101.419		2.72969	1.2881	0.00414863	0	0.280989	0.00104434	0.000414862	0.683919	0.0116956	5		28.7721	70.0303	1.19758
LR21-4	Monoccola granodiorite		61.71	25.06	0.1056	0	6.02	0.0472	0.0269	8.13	0.1828	101.282		2.71113	1.29757	0.00349122	0	0.283377	0.00120241	0.000463117	0.69252	0.0102454	5		28.7359	70.2252	1.03894
LR21-4	Monoccola granodiorite		55.43	28.28	0.1694	0.013	10.31	0.0809	0	5.38	0.1552	99.8185		2.50521	1.50638	0.00576143	0.000875893	0.499265	0.00212014	0	0.471442	0.00894848	5		50.9633	48.1233	0.913432
LR21-4	Monoccola granodiorite		61.24	26.03	0.1207	0.0021	6.93	0.0575	0	7.58	0.2229	102.183		2.67537	1.34023	0.00396802	0.000136765	0.32438	0.00145658	0	0.642043	0.0124227	5		33.139	65.5918	1.26912
LR21-4	Monoccola granodiorite		59.22	27.02	0.1214	0	8.11	0.0034	0	6.58	0.4226	101.477		2.617	1.40727	0.00403713	0	0.383999	8.71229e-05	0	0.563779	0.0238245	5		39.5222	58.0257	2.45209
LR21-4	Monoccola granodiorite		49.68	32.5	0.1235	0.0036	15.34	0.107	0.0124	2.83	0.0517	100.648		2.25536	1.73889	0.00421909	0.000243638	0.74616	0.00281666	0.000220597	0.249096	0.00299421	5		74.7468	24.9533	0.299946
LR21-6A	Granitic dike		65.78	21.5	0.0297	0.0009	2.39	0	0.0331	10.14	0.4236	100.297		2.88719	1.11218	0.000980969	5.88887e-05	0.112396	0	0.000569315	0.86291	0.0237189	5		11.2506	86.3752	2.37421
LR21-6A	Granitic dike		65.66	21.35	0.0346	0.0011	2.44	0	0	9.95	0.5697	100.005		2.89295	1.10865	0.00114719	7.22504e-05	0.115187	0	0	0.849981	0.0320217	5		11.5511	85.2377	3.21119
LR21-6A	Granitic dike		65.64	21.77	0.0521	0	2.67	0	0.0116	9.88	0.3837	100.407		2.8828	1.12684	0.00172188	0	0.125641	0	0.000199641	0.841299	0.0214979	5		12.7111	85.114	2.17494
LR21-6A	Granitic dike		65.36	21.34	0.0406	0	2.32	0.0147	0.0042	10.23	0.455	99.7645		2.88051	1.10843	0.00134648	0	0.109551	0.000375657	7.25355e-05	0.874137	0.0255816	5		10.8545	86.6108	2.53466
LR21-6A	Granitic dike		65.74	21.42	0.0278	0	2.24	0.0012	0	10.3	0.3425	100.072		2.88805	1.10905	0.000919047	0	0.105438	3.05685e-05	0	0.877322	0.0191953	5		10.5232	87.561	1.91578
LR21-6A	Granitic dike		65.64	21.85	0.0272	0	2.57	0	0	10.02	0.3232	100.43		2.87881	1.12941	0.000897699	0	0.120768	0	0	0.852037	0.0180831	5		12.1878	85.9872	1.82494
LR21-6A	Granitic dike		65.82	22	0	0.0023	2.62	0	0	10.12	0.2618	100.824		2.87387	1.13211	0	0.000149708	0.12257	0	0	0.856716	0.0145827	5		12.3326	86.2001	1.46727
LR21-6A	Granitic dike		65.68	21.75	0.0283	0	2.64	0	0.0186	10.05	0.309	100.476		2.87942	1.12379	0.000933632	0	0.124008	0	0.000319542	0.854248	0.0172818	5		12.4563	85.8077	1.73592
LR21-6A	Granitic dike		65.87	21.45	0.0152	0	2.32	0.0002	0.0089	10.19	0.3927	100.247		2.89134	1.10967	0.00050208	0	0.109112	5.09048e-06	0.00015309	0.867226	0.0219903	5		10.9295	86.8678	2.20271
LR21-6A	Granitic dike		65.71	21.73	0.0291	0	2.58	0.0181	0.0165	9.78	0.4998	100.364		2.88903	1.12599	0.000962791	0	0.121538	0.000461442	0.000284282	0.833694	0.0280334	5		12.3607	84.7883	2.85105
LR21-6A	Granitic dike		65.72	21.78	0.0249	0	2.69	0.0018	0	9.92	0.4598	100.597		2.87964	1.12475	0.000821029	0	0.126289	4.57331e-05	0	0.842752	0.0257021	5		12.6957	84.7205	2.58379
LR21-9	Granitic dike		59.84	25.84	0.0748	0	7.13	0.0064	0.0725	7.37	0.2361	100.57		2.65689	1.35217	0.00249921	0	0.339192	0.000164771	0.00126143	0.634449	0.0133732	5		34.3654	64.2796	1.35492
LR21-9	Granitic dike		62.65	23.78	0.0991	0	4.91	0	0	8.45	0.1938	100.083		2.78092	1.24404	0.00331024	0	0.233519	0	0	0.72723	0.0109744	5		24.0315	74.8392	1.12937
LR21-6Ba	Granitic dike		65.49	21.33	0.0358	0	1.92	0	0.0495	9.96	0.1406	98.9259		2.91785	1.12004	0.0012003	0	0.0916564	0	0.000864247	0.860389	0.00799158	5		9.54718	89.6204	0.832424
LR21-6Ba	Granitic dike		65.29	20.91	0.0358	0	1.98	0	0.0231	9.93	0.3186	98.4875		2.92123	1.10263	0.00120537	0	0.09492	0	0.000405019	0.861422	0.0181854	5		9.74011	88.3938	1.86608
LR21-6Ba	Granitic dike		65.6	21.11	0.0309	0	2.07	0	0	9.93	0.3787	99.1196		2.91668	1.10619	0.00103386	0	0.0986115	0	0	0.856013	0.0214802	5		10.1026	87.6968	2.2006
LR21-2	Tonalitic dike		45.28	34.98	0.4158	0.0128	18.62	0.0301	0	1.0196	0.0295	100.388		2.08048	1.89423	0.0143768	0.000876752	0.916666	0.00080194	0	0.0908311	0.00172917	5		90.8286	9.00008	0.171337
LR21-2	Tonalitic dike		46.1	34.45	0.3918	0.0005	18.08	0.0447	0	1.35	0.0317	100.449		2.11365	1.86156	0.0135181	3.41752e-05	0.888186	0.00118838	0	0.120009	0.00185417	5		87.9349	11.8815	0.183573
LR21-2	Tonalitic dike		54.79	28.42	0.1404	0.0003	10.78	0.0743	0.0222	5.06	0.1954	99.4826		2.48925	1.52177	0.00480013	2.03188e-05	0.524759	0.00195738	0.000395244	0.445723	0.0113253	5		53.4482	45.3982	1.15352
LR21-2	Tonalitic dike		59.42	26.19	0.1339	0.0053	7.82	0	0	6.82	0.3578	100.747		2.64198	1.37242	0.00448018	0.000351302	0.372543	0	0	0.587933	0.0202953	5		37.9847	59.946	2.06932
LR21-2	Tonalitic dike		60.82	25.37	0.1193	0.0011	6.74	0	0.0426	7.36	0.2399	100.693		2.70008	1.32742	0.00398556	7.28001e-05	0.3206	0	0.000741113	0.633513	0.0135869	5		33.1301	65.4658	1.40404
LR21-2	Tonalitic dike		59.41	26.12	0.0999	0	7.89	0.0423	0.0572	6.75	0.3008	100.67		2.64653	1.37134	0.00334889	0	0.376589	0.00109264	0.000998522	0.583	0.0170944	5		38.558	59.6918	1.75025
LR21-2	Tonalitic dike		59.82	25.78	0.1109	0.0019	7.58	0.0395	0.0159	6.79	0.2742	100.412		2.6716	1.35695	0.00372714	0.000126499	0.362717	0.00102292	0.00027827	0.587952	0.0156225	5		37.537	60.8463	1.61675
LR21-2	Tonalitic dike		57.96	27.09	0.0818	0	9.03	0.1243	0.0064	6.25	0.2093	100.752		2.58557	1.42427	0.00274599	0	0.431607	0.00321526	0.00011188	0.540573	0.0119112	5		43.8584	54.9312	1.21038
LR21-2	Tonalitic dike		58.04	26.79	0.1289	0.0084	8.58	0.0772	0.0097	6.28	0.3156	100.23		2.60167	1.41532	0.00434806	0.000561323	0.412083	0.00200659	0.000170389	0.545797	0.0180476	5		42.2248	55.926	1.84928
LR21-2	Tonalitic dike		58.54	26.62	0.1573	0.0048	8.31	0.031	0.019	6.56	0.2716	100.514		2.61261	1.40018	0.00528285	0.000319353	0.39737	0.000802233	0.000332291	0.567639	0.0154636	5		40.5284	57.8944	1.57715
LR21-2	Tonalitic dike		58.1	26.81	0.1545	0.0012	8.72	0	0.0086	6.39	0.2506	100.435		2.59674	1.41223	0.00519636	7.99544e-05	0.417582	0	0.000150624	0.553733	0.0142887	5		42.3682	56.1821	1.44974
LR21-2	Tonalitic dike		58.83	26.32	0.2111	0.0748	8.03	0.0294	0.0015	6.59	0.3612	100.448		2.62682	1.38507	0.00709312	0.00497899	0.384167	0.000761195	2.62462e-05	0.57051	0.0205749	5		39.3915	58.4988	2.1097
LR21-2	Tonalitic dike		57.74	27.06	0.1289	0.0001	9.13	0.0708	0	6.17	0.2646	100.564		2.58107	1.42563	0.00433604	6.66394e-06	0.437287	0.00183516	0	0.534754	0.0150894	5		44.2988	54.1726	1.52861
LR21-2	Tonalitic dike		58.61	26.21	0.1343	0	8.24	0.0086	0.0411	6.47	0.2871	100.001		2.63151	1.38693	0.00453761	0	0.3964	0.000223897	0.000723134	0.563228	0.0164447	5		40.6117	57.7035	1.68478
LR21-2	Tonalitic dike		59.46	25.73	0.1695	0	7.49	0.0265	0.0087	7.08	0.2342	100.199		2.65489	1.354	0.00569521	0	0.358325	0.000686096	0.000152225	0.612917	0.0133403	5		36.3936	62.2515	1.35492
LR21-2	Tonalitic dike		56.51	27.88	0.1827	0.0101	10	0.0291	0	5.59	0.2341	100.436		2.5366	1.47494	0.00617139	0.000675859	0.480949	0.00075742	0	0.486502	0.0134056	5		49.0336	49.5997	1.36672
LR21-2	Tonalitic dike		59.82	25.76	0.1368	0.0044	7.47	0	0.0045	6.92	0.326	100.442		2.66749	1.35381	0.00459051	0.000292495	0.356903	0	7.86345e-05	0.598287	0.0185453	5		36.653	61.4425	1.90455
54.2.1	Pegmatitic dike		64.53	22.35	0.1226	0	3.38	0	0	9.38	0.5562	100.319		2.84321	1.16059	0.00406496	0	0.159565	0	0	0.801303	0.0312634	5		16.083	80.7658	3.15114		6.344	0.129	22.35	3.317	0.646	0.014	1.496	4.822	5.715	35.185	0.205	1.476	0.155	5.455	3.756	4.871	0.335	0.689	0.141	0.246	n.d.
54.2.1	Pegmatitic dike		64.25	22.48	0.1064	0	3.49	0	0	9.2	0.6185	100.145		2.83814	1.17034	0.00353688	0	0.165181	0	0	0.787944	0.0348545	5		16.719	79.7531	3.52786		48.352	0.043	22.48	2.76	2.083	0.006	2.494	29.848	10.3	27.581	0.782	0.287	0.324	7.023	0.97	3.661	0.216	0.469	n.d.	0.043	n.d.
54.2.1	Pegmatitic dike		63.75	22.52	0.1181	0	3.65	0	0	9.31	0.4296	99.7777		2.82355	1.17554	0.00393625	0	0.173213	0	0	0.799487	0.0242738	5		17.3739	80.1914	2.43475		69.58	0.864	22.52	2.585	6.399	0.29	8.327	87.894	83.11	31.911	0.256	1.182	3.16	9.452	3.5	3.746	0.195	1.381	0.103	0.343	n.d.
54.2.1	Pegmatitic dike		64.12	22.47	0.078	0	3.3	0	0.0341	9.53	0.3526	99.8847		2.83372	1.17037	0.00259404	0	0.156261	0	0.000590557	0.816588	0.0198794	5		15.7405	82.2569	2.00251		9.615	0.261	22.47	3.182	0.894	0.006	0.579	7.495	3.556	35.69	0.242	1.882	0.093	4.654	3.943	4.749	0.359	0.969	0.072	0.207	0.093
54.2.1	Pegmatitic dike		64.15	22.4	0.0685	0	3.26	0	0	9.54	0.3367	99.7552		2.83797	1.16793	0.00228045	0	0.154526	0	0	0.81829	0.0190026	5		15.5801	82.504	1.91594		4.319	0.447	22.4	3.343	0.522	0.004	0.526	5.113	5.876	41.589	0.225	3.699	0.065	14.59	4.017	4.491	0.285	0.856	0.128	0.216	n.d.
54.2.1	Pegmatitic dike		64.57	22.25	0.0702	0	3.24	0	0	9.54	0.4652	100.135		2.84681	1.15615	0.00232907	0	0.153054	0	0	0.815497	0.0261653	5		15.3867	81.9829	2.63043		469.182	13.112	22.25	8.537	73.59	2.589	63.263	392.531	731.728	92.379	2.511	89.039	14.664	174.502	8.019	9.786	0.851	2.691	0.934	0.647	0.595
54.2.1	Pegmatitic dike		64.64	22.15	0.1043	0	3.17	0	0	9.55	0.4922	100.106		2.85098	1.15139	0.00346175	0	0.149805	0	0	0.816664	0.0276945	5		15.0684	82.1459	2.78571		16.744	0.367	22.15	3.31	1.013	0.047	2.287	19.311	26.163	39.9	0.158	1.649	0.56	13.444	5.141	5.6	0.404	1.065	0.121	0.239	0.078
54.2.1	Pegmatitic dike		64.61	22.28	0.0736	0	3.33	0	0	9.57	0.3723	100.236		2.84571	1.15654	0.00243942	0	0.157148	0	0	0.81724	0.0209191	5		15.7889	82.1094	2.10177		22.897	0.823	22.28	3.455	1.36	0.04	1.465	12.332	42.364	43.865	1.25	3.226	1.432	24.241	4.576	5.518	0.375	1.04	0.176	0.224	0.114
54.2.1	Pegmatitic dike		64.19	22.63	0.0067	0	3.63	0	0	9.6	0.1623	100.219		2.82587	1.17415	0.000221962	0	0.171224	0	0	0.819413	0.00911511	5		17.1266	81.9616	0.911737		8.915	0.76	22.63	3.631	1.18	0.019	0.898	7.057	45.965	45.571	0.417	5.333	1.354	33.435	4.664	5.851	0.372	0.969	0.137	0.285	0.083
54.2.1	Pegmatitic dike		64.53	22.26	0.1228	0.0102	3.25	0	0	9.54	0.4694	100.182		2.84397	1.15623	0.00407268	0.000670151	0.153469	0	0	0.815191	0.0263916	5		15.4232	81.9245	2.65228		3.845	0.63	22.26	3.827	0.941	0.01	0.519	4.774	9.259	45.508	0.286	5.024	0.181	27.514	5.303	6.479	0.401	1.106	0.246	0.315	0.08
54.2.1	Pegmatitic dike		64.28	22.4	0.0871	0	3.45	0	0	9.47	0.3732	100.06		2.83724	1.16526	0.00289305	0	0.163159	0	0	0.810432	0.0210146	5		16.4044	81.4827	2.11285		2.495	0.959	22.4	4.259	1.436	0.009	0.502	4.121	11.497	44.044	0.256	7.962	0.269	41.27	4.839	6.387	0.431	1.232	0.142	0.272	0.088
54.2.1	Pegmatitic dike		64.56	22.33	0.1038	0	3.3	0	0.02	9.35	0.5036	100.167		2.84983	1.16171	0.00344803	0	0.156078	0	0.000345962	0.800227	0.0283595	5		15.8509	81.269	2.88012		5.708	1.889	22.33	5.717	1.151	0.013	0.739	5.692	14.953	50.66	0.626	42.129	0.204	104.283	5.445	6.682	0.538	1.495	0.2	0.306	0.082
54.2.1	Pegmatitic dike		64.32	22.33	0.1395	0	3.36	0	0.0242	9.37	0.5974	100.141		2.83895	1.1616	0.00463345	0	0.1589	0	0.000418573	0.80186	0.0336384	5		15.9795	80.6377	3.38279		10.098	4.576	22.33	9.433	2.639	0.026	1.466	10.496	35.588	70.152	1.503	110.599	0.413	237.382	5.405	7.668	0.656	2.065	0.386	0.399	0.228
54.2.1	Pegmatitic dike		64.06	22.25	0.0893	0	3.49	0	0	9.38	0.4634	99.7327		2.83784	1.16168	0.00297695	0	0.165653	0	0	0.805658	0.0261888	5		16.6068	80.7677	2.62544		23.826	3.157	22.25	6.054	4.974	0.076	3	26.034	42.589	62.122	0.744	26.709	1.38	151.422	3.612	8.909	0.371	1.053	0.359	0.219	0.05
54.2.1	Pegmatitic dike		64	22.56	0.0999	0	3.7	0	0.0196	9.36	0.2912	100.031		2.82798	1.17487	0.00332185	0	0.175175	0	0.000339388	0.801897	0.0164152	5		17.6323	80.7154	1.65228		29.788	3.461	22.56	6.359	3.141	0.05	5.036	62.791	64.644	49.511	0.637	29.388	0.849	116.675	2.333	5.289	0.368	0.983	0.052	0.148	0.164
54.2.1	Pegmatitic dike		64.37	22.25	0.1066	0	3.32	0	0	9.55	0.3941	99.9907		2.84195	1.15776	0.00354168	0	0.157052	0	0	0.817493	0.0221972	5		15.7566	82.0164	2.22698		65.695	1.497	22.25	3.951	2.652	0.04	2.631	59.863	61.16	31.433	0.27	17.973	1.098	60.875	1.943	3.256	0.174	0.344	n.d.	0.128	0.144
54.2.1	Pegmatitic dike		64.42	22.17	0.1395	0	3.33	0	0.0566	9.35	0.5703	100.036		2.84792	1.15513	0.00464088	0	0.157734	0	0.000980547	0.801431	0.032164	5		15.9114	80.8441	3.24453		25.81	2.207	22.17	5.489	4.793	0.038	2.023	30.098	29.919	34.426	0.47	13.769	1.789	160.301	2.035	4.009	0.235	0.89	n.d.	0.088	n.d.
54.2.1	Pegmatitic dike		63.76	22.1	0.0993	0.0017	3.39	0	0.0165	9.32	0.468	99.1555		2.84162	1.16082	0.00333031	0.000112947	0.161879	0	0.000288168	0.805342	0.0266086	5		16.2884	81.0342	2.67738		6.537	0.006	22.1	3.024	0.806	0.004	1.133	3.668	3.42	45.716	0.141	0.262	0.162	4.652	4.149	4.509	0.319	0.941	0.103	0.22	n.d.
54.2.1	Pegmatitic dike		64.3	22.44	0.1083	0	3.43	0	0.0033	9.38	0.4968	100.158		2.83697	1.16687	0.00359575	0	0.162148	0	5.7056e-05	0.802403	0.027963	5		16.3371	80.8456	2.81739
54.2.1	Pegmatitic dike		64.44	22.3	0.0803	0.0025	3.19	0	0.0429	9.61	0.372	100.038		2.84307	1.15956	0.00266604	0.00016443	0.150798	0	0.00074171	0.822059	0.0209379	5		15.174	82.7191	2.10687		13.018	0.371	22.3	3.504	0.596	0.006	2.494	5.32	2.838	35.982	0.174	3.31	0.022	6.171	2.41	4.469	0.219	0.685	n.d.	0.037	0.063
54.2.1	Pegmatitic dike		64.8	22.32	0.1434	0	3.14	0	0	9.56	0.4524	100.416		2.84984	1.1569	0.00474583	0	0.147961	0	0	0.815174	0.025382	5		14.968	82.4643	2.56769		7.795	0.014	22.32	3.073	0.746	0.004	1.414	5.321	3.783	34.55	0.109	0.436	n.d.	3.117	2.769	3.452	0.238	0.083	0.222	0.157	0.22
54.2.1	Pegmatitic dike		63.82	22.64	0.1377	0	3.8	0	0.0384	9.3	0.2413	99.9774		2.82309	1.18032	0.00458374	0	0.180104	0	0.000665645	0.797622	0.0136171	5		18.1677	80.4587	1.3736		7.018	0.21	22.64	3.728	0.909	0.004	0.683	3.88	3.668	50.482	0.532	2.868	0.112	5.954	6.099	7.082	0.693	1.157	0.335	0.555	0.193
54.2.1	Pegmatitic dike		64.8	22.47	0.0709	0.0032	3.17	0	0	9.77	0.1496	100.434		2.84533	1.16283	0.00234273	0.000209468	0.149139	0	0	0.831763	0.00838008	5		15.0755	84.0775	0.847087		6.425	1.284	22.47	4.15	0.776	0.011	1.568	13.283	87.275	56.347	1.126	20.017	2.599	126.739	3.43	4.656	0.274	1.175	0.146	0.267	0.298
54.2.1	Pegmatitic dike		64.42	22.37	0.1088	0.0012	3.44	0	0.0128	9.32	0.4734	100.146		2.84457	1.16417	0.00361529	7.89925e-05	0.162753	0	0.000221488	0.797919	0.0266675	5		16.484	80.8151	2.70095		16.889	3.508	22.37	8.029	1.99	0.023	4.75	15.853	72.1	83.342	1.796	79.256	1.604	211.269	3.511	7.249	0.587	0.884	n.d.	0.676	0.28
54.2.1	Pegmatitic dike		64.29	22.29	0.1177	0.0021	3.49	0	0.0266	9.3	0.4986	100.015		2.84295	1.16169	0.0039167	0.000138437	0.165357	0	0.000460947	0.797361	0.0281278	5		16.6885	80.4727	2.83877		13.407	3.713	22.29	7.766	4.425	0.029	3.425	18.948	63.654	53.204	0.87	47.6	0.554	202.917	2.899	5.964	0.289	0.903	0.161	0.124	0.341
54.2.1	Pegmatitic dike		64.62	22.39	0.1189	0	3.31	0	0.043	9.37	0.5509	100.403		2.84592	1.16216	0.00394054	0	0.156191	0	0.00074211	0.800096	0.0309519	5		15.821	81.0438	3.1352		7.411	1.422	22.39	4.393	0.832	0.01	0.539	7.841	15.603	61.235	0.268	11.507	0.167	59.629	5.113	6.35	0.426	1.151	0.032	0.352	0.044
54.2.1	Pegmatitic dike		66.43	21.74	0.0145	0	2.3	0	0	10.38	0.0674	100.932		2.89484	1.11654	0.000475495	0	0.107389	0	0	0.877009	0.00374695	5		10.8678	88.753	0.379191		28.141	1.356	21.74	3.662	2.117	0.126	5.37	21.681	56.691	24.388	0.916	17.878	2.799	83.105	1.332	5.703	0.267	n.d.	n.d.	n.d.	0.191
54.2.1	Pegmatitic dike		64.85	22.14	0.1316	0.0011	3.17	0	0	9.4	0.5632	100.256		2.85974	1.15067	0.00436707	7.23132e-05	0.149778	0	0	0.803694	0.0316838	5		15.2035	81.5804	3.21612		31.957	6.589	22.14	15.391	7.566	0.154	7.046	75.198	100.101	167.601	2.855	115.285	1.988	240.628	11.773	16.094	1.29	2.972	0.759	0.592	0.3
54.2.1	Pegmatitic dike		64.75	22.2	0.116	0.0014	3.3	0	0	9.27	0.6515	100.289		2.85635	1.1542	0.00385078	9.2068e-05	0.155977	0	0	0.792864	0.0366644	5		15.8271	80.4526	3.72037		52.796	11.349	22.2	19.636	7.666	0.257	11.513	136.135	151.037	161.882	3.351	209.279	2.689	382.514	12.936	17.858	1.99	5.409	1.118	1.028	0.379
54.2.1	Pegmatitic dike		63.96	22.6	0.1468	0	3.76	0	0.0352	9.12	0.5125	100.135		2.82796	1.17769	0.00488438	0	0.178126	0	0.000609891	0.781821	0.028908	5		18.0133	79.0633	2.92338		10.692	3.168	22.6	9.24	3.017	0.038	1.812	26.818	42.437	85.087	1.322	72.92	0.6	200.926	6.677	9.894	0.807	2.011	0.252	0.412	0.171
54.2.1	Pegmatitic dike		62.78	22.01	0.1054	0.0007	3.38	0	0.0355	8.94	0.4746	97.7262		2.84394	1.1751	0.00359301	4.72722e-05	0.164055	0	0.00063019	0.785206	0.0274275	5		16.7971	80.3947	2.80821		37.016	2.799	22.01	6.834	2.138	0.029	4.459	23.858	28.392	41.632	0.952	24.684	0.499	208.234	3.931	5.727	0.252	0.934	n.d.	0.174	n.d.
54.2.1	Pegmatitic dike		64.55	22.33	0.126	0	3.46	0	0	9.35	0.5357	100.352		2.84408	1.15955	0.00417767	0	0.163341	0	0	0.798738	0.030111	5		16.4627	80.5025	3.03481		19.601	9.849	22.33	20.521	2.265	0.072	19.603	29.873	98.707	144.162	5.172	401.054	1.793	846.62	9.722	13.512	1.538	4.425	0.877	0.898	0.652
54.2.1	Pegmatitic dike		64.91	22.18	0.0965	0.0004	3.01	0	0	9.65	0.3891	100.236		2.85808	1.15101	0.00319748	2.62561e-05	0.142004	0	0	0.823828	0.0218566	5		14.3774	83.4097	2.2129		17.633	0.478	22.18	3.407	1.26	0.005	1.402	12.982	4.512	38.751	0.311	6.899	0.038	19.491	2.813	3.324	0.236	0.884	n.d.	0.248	0.162
54.2.1	Pegmatitic dike		64.74	22.41	0.0741	0	3.31	0.0114	0	9.53	0.4032	100.479		2.84565	1.16093	0.00245101	0	0.155887	0.000290557	0	0.812174	0.0226094	5		15.7355	81.9822	2.28223		n.d.	0.029	22.41	4.678	6.104	0.02	3.703	55.984	6.673	128.726	5.961	1.918	0.319	53.13	14.305	17.994	1.217	0.881	0.181	0.547	0.171
54.2.1	Pegmatitic dike		64.56	22.32	0.0904	0.0029	3.35	0	0	9.55	0.4733	100.347		2.84037	1.15734	0.00299293	0.000190203	0.157917	0	0	0.814631	0.0265647	5		15.8057	81.5354	2.65883		2.733	0.348	22.32	3.655	0.562	0.006	0.793	5.855	2.548	50.762	0.343	2.566	0.017	7.86	5.143	5.949	0.452	0.74	0.236	0.303	0.095
54.2.1	Pegmatitic dike		64.51	22.17	0.0837	0	3.24	0	0	9.62	0.3095	99.9332		2.84888	1.1539	0.00278157	0	0.153308	0	0	0.823699	0.0174368	5		15.4165	82.8301	1.75342		8.441	8.502	22.17	16.384	4.263	0.054	5.203	47.036	67	141.119	2.428	140.361	0.818	283.235	7.921	13.268	0.83	3.451	0.259	0.558	0.128
54.2.1	Pegmatitic dike		64.34	22.48	0.1082	0	3.51	0	0.0124	9.3	0.4054	100.156		2.84112	1.16993	0.00359546	0	0.166069	0	0.000214573	0.79623	0.0228376	5		16.8575	80.8243	2.31822		8.171	2.112	22.48	6.826	1.554	0.017	2.625	11.893	25.502	59.872	1.22	73.876	0.343	159.565	6.22	7.804	0.678	2.681	0.328	0.411	0.207
54.2.1	Pegmatitic dike		64.79	22.28	0.1249	0	3.19	0	0	9.47	0.5722	100.427		2.85038	1.15522	0.004135	0	0.150369	0	0	0.807778	0.0321145	5		15.1848	81.5722	3.24303
54.2.1	Pegmatitic dike		64.69	22.23	0.0963	0	3.15	0	0	9.63	0.3313	100.128		2.85151	1.15487	0.00319435	0	0.148772	0	0	0.823021	0.0186302	5		15.0211	83.0979	1.88104		5.892	0.168	22.23	3.156	0.475	0.004	n.d.	1.981	3.415	41.556	0.117	1.445	0.093	10.503	4.503	5.159	0.398	1.189	0.046	0.278	0.058
36.6.1a	Pegmatitic dike		59.13	25.39	0.1568	0.0002	7.15	0.0551	0.0379	7.31	0.2734	99.5034		2.65391	1.34306	0.00529593	1.33819e-05	0.343841	0.00143399	0.000666594	0.636125	0.0156543	5		34.5353	63.8923	1.57232
36.6.1a	Pegmatitic dike		59.59	25.2	0.1657	0	6.93	0.0315	0	7.42	0.3039	99.6411		2.66903	1.33026	0.00558498	0	0.332573	0.000818104	0	0.644364	0.0173648	5		33.4479	64.8057	1.74643
36.6.1a	Pegmatitic dike		60.51	25.05	0.2386	0.004	6.66	0.0104	0	7.7	0.272	100.445		2.68607	1.31055	0.00797036	0.000264702	0.316765	0.000267695	0	0.662715	0.0154034	5		31.8394	66.6124	1.54826
36.6.1a	Pegmatitic dike		60.38	24.81	0.1076	0	6.37	0	0.014	7.78	0.2388	99.7004		2.69744	1.30629	0.00361734	0	0.30491	0	0.000245093	0.673884	0.0136098	5		30.7244	67.9042	1.3714
36.6.1a	Pegmatitic dike		59.68	25.12	0.1663	0	6.9	0	0	7.42	0.3148	99.6011		2.67403	1.32652	0.00560723	0	0.331253	0	0	0.644597	0.0179941	5		33.3305	64.859	1.81056
36.6.1a	Pegmatitic dike		59.89	25.28	0.1194	0	6.87	0	0.0089	7.63	0.1819	99.9802		2.66975	1.32816	0.00400533	0	0.32813	0	0.000155471	0.659459	0.0103445	5		32.881	66.0824	1.03659
36.6.1a	Pegmatitic dike		59.13	25.04	0.1239	0.0069	6.73	0	0	7.5	0.163	98.6938		2.67061	1.33288	0.00421106	0.000464579	0.325679	0	0	0.656765	0.00939178	5		32.836	66.2171	0.946909
36.6.1a	Pegmatitic dike		59.63	25.3	0.1216	0	7.14	0.0081	0	7.55	0.2332	99.9829		2.65896	1.32961	0.00408037	0	0.341129	0.000209435	0	0.652742	0.0132658	5		33.8712	64.8116	1.31718
36.6.1a	Pegmatitic dike		60.16	25.11	0.1455	0	6.69	0.0371	0	7.68	0.2154	100.038		2.68049	1.31859	0.00487852	0	0.319379	0.000958513	0	0.66346	0.0122437	5		32.0957	66.6739	1.23042
36.6.1a	Pegmatitic dike		59.92	25.17	0.0594	0	6.65	0	0.0164	7.72	0.1398	99.6756		2.67722	1.32541	0.00199718	0	0.318351	0	0.000287144	0.668769	0.00796851	5		31.9923	67.207	0.800785
BCR-2G	Standard																												9.536	3.666	13.4	6.839	31.983	2.414	448.22	179.576	49.115	328.239	31.018	163.097	1.209	588.566	23.866	52.383	6.5	26.515	6.234	1.854	6.06
n.d., not detected
[truncated: 10 more columns]

## Sheet: Kfs chemistry
Supplementary Table 4. Alkali feldspar major and trace element analyses of the different Listino ring complex lithologies.
Sample	Rock type		SiO2	Al2O3	FeO	MgO	CaO	SrO	BaO	Na2O	K2O	Total		Si	Al	Fe	Mg	Ca	Sr	Ba	Na	K	Total		An	Ab	Or		Li	MgO	Al2O3	CaO	Sc	TiO2	V	Zn	Rb	Sr	Y	Zr	Cs	Ba	La	Ce	Pr	Nd	Sm	Eu	Gd
			wt.%	wt.%	wt.%	wt.%	wt.%	wt.%	wt.%	wt.%	wt.%	wt.%		a.p.f.u.	a.p.f.u.	a.p.f.u.	a.p.f.u.	a.p.f.u.	a.p.f.u.	a.p.f.u.	a.p.f.u.	a.p.f.u.	a.p.f.u.		mol.%	mol.%	mol.%		p.p.m.	wt.%	wt.%	wt.%	p.p.m.	wt.%	p.p.m.	p.p.m.	p.p.m.	p.p.m.	p.p.m.	p.p.m.	p.p.m.	p.p.m.	p.p.m.	p.p.m.	p.p.m.	p.p.m.	p.p.m.	p.p.m.	p.p.m.
54.7.1	Laione granodiorite		64.83	19.13	0.0672	0	0.0145	0.0102	0.3382	1.16	15.73	101.28		2.94958	1.02578	0.00230076	0	0.000706847	0.000269093	0.00602979	0.102327	0.913002	5		0.0695691	10.0712	89.8593
54.7.1	Laione granodiorite		64.32	18.81	0.0458	0	0.0145	0	0.7426	1.1693	15.59	100.692		2.95085	1.01706	0.00158119	0	0.000712758	0	0.0133506	0.10401	0.912442	5		0.070073	10.2254	89.7045
54.7.1	Laione granodiorite		64.63	18.81	0.0628	0	0.0038	0	0.5133	1.1643	15.73	100.914		2.95449	1.01343	0.00216036	0	0.000186125	0	0.00919524	0.103195	0.91735	5		0.0182345	10.1099	89.8718
54.7.1	Laione granodiorite		64.68	18.82	0.0475	0	0	0.0062	0.5056	1.0026	15.87	100.932		2.95916	1.01478	0.00163535	0	0	0.000164478	0.00906461	0.088935	0.926261	5		0	8.76037	91.2396
54.7.1	Laione granodiorite		64.35	19	0.0943	0	0.0497	0	0.8857	1.1626	15.48	101.022		2.94598	1.02516	0.00324871	0	0.00243787	0	0.0158896	0.103195	0.904089	5		0.24144	10.2201	89.5384
54.7.1	Laione granodiorite		63.91	19.18	0.0506	0	0.049	0	1.42	1.194	15.25	101.054		2.93348	1.03757	0.00174777	0	0.00240982	0	0.0255416	0.106259	0.892983	5		0.240584	10.6084	89.151
54.7.1	Laione granodiorite		63.23	19.34	0.1109	0.002	0.0448	0.0759	2.18	1.321	14.69	100.995		2.91764	1.05177	0.00385087	0.000137578	0.00221493	0.00203081	0.0394194	0.118184	0.864748	5		0.224833	11.9966	87.7786
54.7.1	Laione granodiorite		62.88	19.15	0.0988	0	0.0464	0.0069	2.38	1.1243	15.01	100.696		2.91546	1.04645	0.00344722	0	0.00230508	0.000185507	0.043243	0.10107	0.887838	5		0.232551	10.1966	89.5708
54.7.1	Laione granodiorite		63.73	19	0.0958	0	0.0571	0	1.58	1.2918	14.96	100.715		2.93782	1.03226	0.00332326	0	0.00282027	0	0.0285419	0.115458	0.879774	5		0.282577	11.5683	88.1491
54.7.1	Laione granodiorite		63.8	18.87	0.0636	0	0.0223	0	1.48	1.1546	15.26	100.65		2.94287	1.02584	0.00220763	0	0.00110212	0	0.026752	0.103259	0.897973	5		0.109955	10.3019	89.5882
54.7.1	Laione granodiorite		64.28	18.91	0.0512	0	0	0	0.8523	1.1458	15.56	100.799		2.94832	1.02222	0.00176721	0	0	0	0.0153192	0.101895	0.910473	5		0	10.0651	89.9349
54.7.1	Laione granodiorite		64.3	18.96	0.0387	0	0	0	0.7769	1.1181	15.67	100.864		2.94582	1.02374	0.00133421	0	0	0	0.0139477	0.0993167	0.915846	5		0	9.78333	90.2167
54.7.1	Laione granodiorite		63.22	18.66	0.0364	0	0.0133	0	1.21	1.1008	15.31	99.5505		2.94338	1.0239	0.0012753	0	0.000663462	0	0.022076	0.099368	0.909338	5		0.0657304	9.84457	90.0897
54.7.1	Laione granodiorite		63.96	18.56	0.0784	0	0	0	0.5333	0.9911	15.75	99.8728		2.95792	1.01161	0.00272842	0	0	0	0.00966481	0.0888673	0.929216	5		0	8.72888	91.2711
54.7.1	Laione granodiorite		62.86	18.8	0.0873	0	0.04	0	1.94	1.2204	14.84	99.7877		2.93234	1.0336	0.00306459	0	0.00199928	0	0.0354639	0.11038	0.883147	5		0.200827	11.0876	88.7116
54.7.1	Laione granodiorite		62.45	18.92	0.1008	0	0.0448	0	2.1	1.2101	14.86	99.6857		2.91825	1.042	0.00354462	0	0.00224306	0	0.0384551	0.109637	0.885866	5		0.224813	10.9885	88.7867
54.7.1	Laione granodiorite		61.84	18.75	0.0591	0	0.0457	0.0057	2.06	1.1007	14.4	98.2612		2.93507	1.04883	0.00211083	0	0.00232401	0.00015687	0.0383142	0.10129	0.871906	5		0.238233	10.3831	89.3786
54.7.1	Laione granodiorite		62.95	18.73	0.0494	0	0.0383	0.0022	1.43	1.2005	15.09	99.4904		2.93493	1.02919	0.00173319	0	0.00191326	5.9476e-05	0.0261265	0.10852	0.897531	5		0.189814	10.7663	89.0439
54.7.1	Laione granodiorite		62.89	18.91	0.1042	0	0.0499	0.0239	1.71	1.2269	15.03	99.9449		2.92388	1.03615	0.00364555	0	0.00248571	0.000644307	0.0311543	0.110594	0.891446	5		0.247451	11.0096	88.7429
54.7.1	Laione granodiorite		63.07	18.9	0.063	0	0.052	0.0239	1.53	1.2279	15.12	99.9868		2.92719	1.03382	0.00220033	0	0.00258586	0.000643196	0.0278268	0.110494	0.895238	5		0.256453	10.9582	88.7853
54.7.1	Laione granodiorite		63.57	18.73	0.0115	0	0.0323	0	0.9186	1.1089	15.51	99.8813		2.94348	1.02212	0.000400705	0	0.00160245	0	0.0166678	0.0995516	0.916177	5		0.157515	9.78557	90.0569
54.7.1	Laione granodiorite		64.04	18.63	0.0186	0	0.0139	0	0.6669	1.098	15.74	100.207		2.95126	1.01187	0.000645042	0	0.000686349	0	0.0120437	0.0981084	0.92538	5		0.0670148	9.57926	90.3537
54.7.1	Laione granodiorite		63.12	18.78	0.0924	0	0.0339	0	1.43	1.2233	15.08	99.7596		2.93501	1.02918	0.0032332	0	0.00168894	0	0.0260569	0.110286	0.894544	5		0.1678	10.9572	88.875
54.7.1	Laione granodiorite		63.01	19.08	0.1202	0	0.0486	0	2.22	1.3008	14.84	100.62		2.91812	1.04142	0.00418905	0	0.00241158	0	0.0402893	0.116802	0.87677	5		0.242131	11.7273	88.0306
54.7.1	Laione granodiorite		63.28	19.15	0.1099	0	0.0597	0	2.21	1.3205	14.62	100.75		2.92763	1.04418	0.00382618	0	0.00295936	0	0.0400669	0.11845	0.86289	5		0.300656	12.0339	87.6654
54.7.1	Laione granodiorite		63.61	19.05	0.0979	0	0.0558	0.0279	1.92	1.2481	15.08	101.09		2.92805	1.03348	0.00339121	0	0.00275208	0.000744689	0.0346337	0.111391	0.88555	5		0.275292	11.1425	88.5822
54.7.1	Laione granodiorite		64.34	18.87	0.0739	0.0017	0.0174	0	0.9118	1.1304	15.59	100.935		2.94883	1.01929	0.00254878	0.000116152	0.000854459	0	0.0163762	0.10045	0.911536	5		0.0843627	9.91762	89.998
54.7.1	Laione granodiorite		64.89	18.7	0.064	0	0	0	0.5165	1.0622	15.78	101.013		2.96653	1.00755	0.00220175	0	0	0	0.00925305	0.0941507	0.920314	5		0	9.28083	90.7192
54.7.1	Laione granodiorite		64.15	18.87	0.0242	0	0.0067	0.0172	1.0244	1.0864	15.71	100.889		2.94335	1.02041	0.000835562	0	0.000329377	0.000457605	0.0184187	0.0966455	0.919559	5		0.0324019	9.50735	90.4602
54.7.1	Laione granodiorite		63.27	19.06	0.0215	0	0.0566	0.0514	1.64	1.2165	15.19	100.506		2.92322	1.03787	0.000747515	0	0.0028019	0.00137703	0.0296928	0.108974	0.895323	5		0.278215	10.8206	88.9012
54.7.1	Laione granodiorite		63.47	18.94	0.0325	0	0.0612	0.0441	1.59	1.2077	15.26	100.606		2.9292	1.03019	0.00112871	0	0.00302626	0.00118015	0.0287556	0.108066	0.898451	5		0.299765	10.7044	88.9958
54.7.1	Laione granodiorite		64	18.89	0.0578	0	0.0253	0	1.18	0.9665	15.67	100.79		2.94494	1.02444	0.00200144	0	0.00124736	0	0.0212776	0.0862275	0.919866	5		0.123827	8.55991	91.3163
54.7.1	Laione granodiorite		64.05	18.74	0.0601	0	0.0291	0	0.7644	0.8661	15.97	100.48		2.94985	1.0172	0.00208292	0	0.00143597	0	0.0137957	0.0773384	0.938304	5		0.141186	7.60397	92.2548
54.7.1	Laione granodiorite		63.88	18.86	0.0606	0	0.012	0.0002	1.22	1.0972	15.54	100.67		2.94116	1.02341	0.00209964	0	0.000591981	5.3395e-06	0.0220119	0.0979459	0.912774	5		0.058536	9.68504	90.2564
54.7.1	Laione granodiorite		63.88	18.97	0.0573	0	0.0233	0	1.35	1.1983	15.31	100.789		2.93865	1.0285	0.00198361	0	0.00114845	0	0.0243367	0.10688	0.898497	5		0.1141	10.6187	89.2672
54.7.1	Laione granodiorite		64.43	18.69	0.0204	0	0	0.029	0.7669	1.1292	15.74	100.805		2.95389	1.00988	0.000703809	0	0	0.000770942	0.0137781	0.100375	0.920597	5		0	9.83129	90.1687
54.7.1	Laione granodiorite		62.82	19.4	0.0658	0	0.0782	0.0094	2.72	1.3056	14.49	100.889		2.91088	1.05946	0.0022944	0	0.00388245	0.000252564	0.04939	0.117296	0.85655	5		0.397089	11.9968	87.6061
54.7.1	Laione granodiorite		63.74	19.13	0.0653	0	0.0344	0	1.57	1.262	15.09	100.892		2.93233	1.03722	0.00226064	0	0.00169564	0	0.0283038	0.112566	0.885622	5		0.169583	11.2579	88.5725
54.7.1	Laione granodiorite		63.11	18.8	0.0309	0	0.0477	0.0181	1.64	1.37	14.92	99.9367		2.93031	1.0288	0.00107967	0	0.00237305	0.000487317	0.0298403	0.123334	0.883778	5		0.235076	12.2175	87.5474
54.7.1	Laione granodiorite		62.91	19.24	0.0188	0.0007	0.0907	0.0943	2.34	1.2932	14.81	100.798		2.9106	1.04912	0.000654543	4.82802e-05	0.00449617	0.00252983	0.042425	0.116005	0.87413	5		0.452044	11.6631	87.8849
54.7.1	Laione granodiorite		63.24	19.34	0.0309	0	0.3017	0	2.02	1.48	14.53	100.943		2.91221	1.04964	0.0010708	0	0.014886	0	0.0364524	0.132141	0.8536	5		1.48767	13.2059	85.3065
54.7.1	Laione granodiorite		62.4	19.21	0.0413	0.0071	0.0612	0	2.11	0.9065	15.3	100.036		2.90907	1.05549	0.0014489	0.000493443	0.00305699	0	0.0385475	0.0819379	0.909955	5		0.307251	8.23538	91.4574
54.7.1	Laione granodiorite		63.94	19.04	0.0862	0	0.0545	0	1.47	1.3101	15.18	101.081		2.93343	1.0295	0.00297597	0	0.002679	0	0.026428	0.116535	0.888451	5		0.265862	11.5648	88.1693
54.7.1	Laione granodiorite		63.5	18.96	0.0591	0	0.033	0.0083	1.52	0.9456	15.59	100.616		2.93308	1.03215	0.00205426	0	0.00163319	0.000222303	0.027513	0.0846846	0.91866	5		0.16251	8.42652	91.411
54.7.1	Laione granodiorite		64.16	18.84	0.0692	0	0.0155	0	1.26	1.2621	15.43	101.037		2.94155	1.018	0.00238746	0	0.000761406	0	0.0226374	0.112189	0.902477	5		0.0749838	11.0485	88.8765
54.7.1	Laione granodiorite		63.93	19	0.0677	0	0.0226	0	1.0997	1.1126	15.41	100.643		2.94215	1.03055	0.00234459	0	0.0011144	0	0.0198325	0.0992763	0.904734	5		0.110872	9.87701	90.0121
54.7.1	Laione granodiorite		64.36	18.94	0.06	0	0	0	0.8271	1.1211	15.66	100.968		2.94681	1.02205	0.00206731	0	0	0	0.0148401	0.0995237	0.914715	5		0	9.81265	90.1873
54.7.1	Laione granodiorite		63.66	18.98	0.02	0	0.0356	0.009	1.28	1.1704	15.33	100.485		2.93593	1.03165	0.000694108	0	0.00175915	0.000240679	0.023133	0.104655	0.901944	5		0.174457	10.3788	89.4468
54.7.1	Laione granodiorite		63.92	19.09	0.0655	0	0.0298	0.0535	1.27	1.2153	15.37	101.014		2.9323	1.03213	0.00226116	0	0.00146474	0.00142312	0.0228307	0.108094	0.899505	5		0.145158	10.7123	89.1425
54.7.1	Laione granodiorite		64.15	18.94	0.0844	0.0011	0.0527	0	1.21	1.238	15.41	101.086		2.93923	1.02276	0.00291003	7.51343e-05	0.00258714	0	0.0217253	0.109978	0.900737	5		0.255318	10.8534	88.8913
54.7.1	Laione granodiorite		64.42	18.73	0.0233	0	0.0041	0	0.6885	1.1764	15.71	100.752		2.9521	1.01159	0.000803496	0	0.000201311	0	0.012364	0.104523	0.918426	5		0.0196756	10.2158	89.7645
54.7.1	Laione granodiorite		64.63	18.79	0.0823	0	0.0204	0	0.6103	1.0258	15.81	100.969		2.95772	1.01346	0.00283427	0	0.00100029	0	0.0109449	0.0910191	0.923025	5		0.0985465	8.96701	90.9344
31.2.1a	Laione granodiorite		62.69	19.14	0.0853	0	0.126	0.0584	1.86	1.0281	14.96	99.9478		2.92157	1.05128	0.00299148	0	0.00629162	0.00157815	0.0339684	0.0928968	0.889424	5		0.636409	9.39669	89.9669
31.2.1a	Laione granodiorite		63.44	18.81	0.0954	0	0.0286	0.0071	1.43	0.9503	15.6	100.361		2.9365	1.02615	0.00332302	0	0.00141842	0.000190565	0.0259386	0.0852854	0.921192	5		0.140731	8.46173	91.3975
31.2.1a	Laione granodiorite		63.75	18.76	0.0906	0	0.0622	0.0229	0.9402	1.0734	15.55	100.249		2.94334	1.02082	0.0031478	0	0.00307697	0.000613075	0.0170108	0.0960879	0.915903	5		0.30313	9.46616	90.2307
31.2.1a	Laione granodiorite		64.31	18.65	0.0844	0	0.0023	0.0537	0.5218	0.9062	16.18	100.708		2.95026	1.00836	0.00291369	0	0.000113053	0.00142848	0.0093806	0.0806034	0.946933	5		0.0110012	7.84347	92.1455
31.2.1a	Laione granodiorite		61.48	18.33	0.0518	0	0.0254	0.0057	1.73	1.2177	14.87	97.7106		2.92312	1.02714	0.00185336	0	0.00129396	0.000157147	0.0322331	0.112253	0.901949	5		0.127421	11.054	88.8185
31.2.1a	Laione granodiorite		60.67	18.72	0.1348	0.0029	0.0497	0.0187	2.62	1.1372	14.6	97.9533		2.89567	1.05302	0.00484153	0.000206339	0.00254158	0.000517528	0.0490027	0.105235	0.888968	5		0.254988	10.5578	89.1872
31.2.1a	Laione granodiorite		60.86	18.73	0.1353	0	0.0843	0.0211	2.4	1.2804	14.41	97.9211		2.89961	1.05172	0.00485091	0	0.00430336	0.000582917	0.0448087	0.118277	0.87585	5		0.431013	11.8463	87.7227
31.2.1a	Laione granodiorite		61.71	18.7	0.0953	0	0.0922	0.079	2.24	1.1728	14.79	98.8793		2.91125	1.03973	0.00338326	0	0.00466046	0.00216107	0.0414111	0.107274	0.890125	5		0.465088	10.7054	88.8295
31.2.1a	Laione granodiorite		62.41	18.4	0.0966	0	0.0248	0	0.834	1.1767	15.29	98.2321		2.93531	1.01994	0.00341896	0	0.00124975	0	0.0153713	0.107303	0.917414	5		0.121812	10.4587	89.4195
31.2.1a	Laione granodiorite		63.28	18.43	0.0632	0	0.0029	0	1.0557	1.1882	15.43	99.45		2.94452	1.01072	0.00221301	0	0.000144584	0	0.0192501	0.107198	0.915953	5		0.0141292	10.4757	89.5101
31.2.1a	Laione granodiorite		61.98	18.86	0.1217	0	0.0503	0	2.36	1.1431	14.76	99.2751		2.91467	1.04529	0.00430672	0	0.00253442	0	0.0434904	0.104224	0.885488	5		0.255423	10.5039	89.2407
31.2.1a	Laione granodiorite		63.66	18.48	0.0691	0	0.0198	0.0114	0.685	1.0487	15.67	99.644		2.95236	1.01009	0.00241156	0	0.000983876	0.000306566	0.0124491	0.0942975	0.927106	5		0.0962332	9.22326	90.6805
31.2.1a	Laione granodiorite		62.46	18.94	0.0593	0	0.041	0	2.26	1.0438	15.06	99.8641		2.91889	1.04316	0.0020854	0	0.00205293	0	0.0413875	0.0945759	0.897842	5		0.206434	9.51018	90.2834
31.2.1a	Laione granodiorite		62	18.99	0.1137	0.0029	0.0511	0.0365	2.75	1.1635	14.79	99.8977		2.90402	1.04831	0.00400763	0.000202495	0.0025645	0.000991331	0.050476	0.105663	0.883762	5		0.258521	10.6516	89.0899
31.2.1a	Laione granodiorite		62.6	19.06	0.1069	0	0.0783	0	2.29	1.1177	15.09	100.343		2.91046	1.0444	0.0037401	0	0.00390052	0	0.0417222	0.100753	0.895025	5		0.390177	10.0786	89.5313
31.2.1a	Laione granodiorite		62.87	18.99	0.0842	0	0.0553	0.0437	1.75	1.1175	15.24	100.151		2.91893	1.03911	0.00294178	0	0.00275092	0.00117647	0.0318392	0.100595	0.902659	5		0.27345	9.99942	89.7271
31.2.1a	Laione granodiorite		64.09	18.62	0.0414	0	0.0078	0	0.4663	1.0601	15.98	100.266		2.94806	1.00944	0.00143306	0	0.000384426	0	0.00840533	0.0945451	0.937736	5		0.0372266	9.15544	90.8073
31.2.1a	Laione granodiorite		63.03	18.96	0.1117	0	0.0707	0	2.01	1.0998	15.03	100.312		2.92809	1.03808	0.00390489	0	0.00351909	0	0.0365913	0.09906	0.890749	5		0.354273	9.97254	89.6732
31.2.1a	Laione granodiorite		63.36	18.89	0.11	0	0.046	0.0198	1.58	1.0872	15.36	100.453		2.93092	1.02985	0.00382912	0	0.00227992	0.000531093	0.0286411	0.097509	0.906438	5		0.226581	9.69056	90.0829
31.2.1a	Laione granodiorite		63.28	18.77	0.0899	0	0.0488	0	1.56	1.0851	15.26	100.094		2.93767	1.02697	0.00314061	0	0.00242733	0	0.0283795	0.0976681	0.903752	5		0.241803	9.72938	90.0288
31.2.1a	Laione granodiorite		64.46	18.55	0.0464	0	0	0	0.376	0.9123	16.08	100.425		2.96266	1.00483	0.00160483	0	0	0	0.00677211	0.0812973	0.942836	5		0	7.93816	92.0618
31.2.1b	Laione granodiorite		62.83	18.64	0.1056	0	0.0374	0.0085	1.66	1.1061	15.18	99.5676		2.93369	1.02577	0.00371047	0	0.00187108	0.000230135	0.0303738	0.100135	0.904226	5		0.185949	9.95152	89.8625
31.2.1b	Laione granodiorite		62.8	18.89	0.0513	0	0.0424	0	1.96	1.1021	14.98	99.8258		2.93013	1.03876	0.0018012	0	0.00211966	0	0.0358366	0.0996999	0.891656	5		0.213358	10.0355	89.7512
31.2.1b	Laione granodiorite		62.47	18.8	0.0928	0	0.0574	0.0473	1.89	1.2075	14.97	99.535		2.9201	1.03572	0.00326432	0	0.00287483	0.00128205	0.0346204	0.109436	0.892703	5		0.286048	10.889	88.8249
31.2.1b	Laione granodiorite		63.03	19.02	0.0977	0	0.0427	0.0194	1.82	1.057	15.12	100.207		2.92813	1.04138	0.00341551	0	0.00212541	0.000522591	0.0331328	0.095206	0.896092	5		0.213948	9.58362	90.2024
31.2.1b	Laione granodiorite		63.02	18.73	0.0203	0	0.0119	0.0173	1.28	0.9771	15.51	99.5666		2.93621	1.02849	0.000711742	0	0.000594057	0.000467382	0.0233702	0.0882662	0.921889	5		0.058774	8.73274	91.2085
31.2.1b	Laione granodiorite		64.15	18.59	0.0546	0	0.0052	0.0263	0.3889	1.0452	15.83	100.09		2.95635	1.0097	0.00189352	0	0.000256765	0.000702801	0.0070233	0.0933911	0.930677	5		0.0250668	9.11734	90.8576
31.2.1b	Laione granodiorite		63.17	18.62	0.0925	0	0.0413	0	1.1125	1.1265	15.4	99.5628		2.93827	1.02074	0.00323773	0	0.00205828	0	0.020278	0.101592	0.913819	5		0.202294	9.98476	89.8129
31.2.1b	Laione granodiorite		63.33	18.57	0.0808	0	0.0357	0	1.0257	1.1149	15.47	99.6271		2.94245	1.01688	0.00282507	0	0.00177722	0	0.0186752	0.100435	0.916957	5		0.174379	9.85455	89.9711
31.2.1b	Laione granodiorite		64.01	18.49	0.065	0	0.0033	0.0104	0.3678	1.0757	15.85	99.8722		2.95494	1.00599	0.00225804	0	0.000163225	0.000278388	0.00665359	0.0962805	0.933443	5		0.0158488	9.34864	90.6355
31.2.1b	Laione granodiorite		61.15	18.15	0.131	0	0.0305	0.0022	1.19	1.1291	15.26	97.0428		2.91755	1.0206	0.0047034	0	0.00155918	6.08643e-05	0.0222491	0.104448	0.928828	5		0.150669	10.0932	89.7561
31.2.1b	Laione granodiorite		61.87	17.95	0.0578	0	0	0	0.4697	1.0081	15.58	96.9356		2.94385	1.0066	0.00206958	0	0	0	0.00875792	0.0930008	0.945719	5		0	8.9534	91.0466
31.2.1b	Laione granodiorite		64.22	18.38	0.0268	0	0.009	0	0.4069	0.9744	15.97	99.9871		2.96398	0.999784	0.000930804	0	0.000445062	0	0.00735931	0.0871945	0.940305	5		0.0432963	8.48242	91.4743
31.2.1b	Laione granodiorite		62.94	18.85	0.0615	0	0.0155	0	1.65	1.0316	15.4	99.9486		2.92712	1.03319	0.00215232	0	0.000772357	0	0.0300706	0.093019	0.913677	5		0.0766632	9.23294	90.6904
31.2.1b	Laione granodiorite		62.22	18.91	0.1142	0	0.0445	0.0003	2.28	1.088	14.89	99.547		2.91732	1.04496	0.00402938	0	0.00223556	8.15628e-06	0.0418921	0.0989075	0.890649	5		0.225406	9.9726	89.802
31.2.1b	Laione granodiorite		62.82	18.91	0.1223	0	0.0463	0	1.79	1.1015	15.08	99.8701		2.92666	1.0383	0.00428765	0	0.00231116	0	0.0326793	0.0994962	0.896262	5		0.231563	9.96887	89.7996
31.2.1b	Laione granodiorite		63.57	18.62	0.0579	0	0.0079	0.0402	0.8045	0.9993	15.85	99.9498		2.94133	1.01538	0.00201599	0	0.000391644	0.00107854	0.0145868	0.0896467	0.935576	5		0.0381863	8.74078	91.221
31.2.1b	Laione granodiorite		62.06	19.03	0.1411	0	0.1054	0	2.23	1.1388	14.61	99.3153		2.9156	1.05368	0.0049884	0	0.00530554	0	0.0410549	0.103731	0.875638	5		0.538811	10.5346	88.9266
31.2.1b	Laione granodiorite		63.52	18.83	0.1033	0	0.0414	0.0783	1.26	1.1201	15.12	100.073		2.94525	1.02901	0.00360438	0	0.00205677	0.00210519	0.0228943	0.100697	0.894381	5		0.206268	10.0986	89.6951
31.2.1b	Laione granodiorite		64.14	18.68	0.1442	0	0.018	0.029	0.7648	1.1191	15.66	100.555		2.94903	1.01224	0.00498923	0	0.000886738	0.000773153	0.0137798	0.0997621	0.918544	5		0.0870039	9.78834	90.1247
31.2.1b	Laione granodiorite		64.36	18.84	0.063	0	0.0193	0	0.6529	1.1064	15.84	100.882		2.94578	1.0163	0.00216992	0	0.000946488	0	0.0117105	0.0981847	0.924908	5		0.092427	9.58798	90.3196
31.2.1b	Laione granodiorite		64.82	18.53	0.0514	0	0	0.0021	0.1826	0.8845	16.24	100.711		2.96786	0.999922	0.00177099	0	0	5.57534e-05	0.00327627	0.0785199	0.948592	5		0	7.64472	92.3553
51.2.1	Monoccola granodiorite		65.06	19.45	0.0747	0	0.0511	0	1.0428	1.0975	15.13	101.906		2.95909	1.0426	0.00255672	0	0.00249022	0	0.0185861	0.0967822	0.877893	5		0.254841	9.90438	89.8408		3.908	1.697	19.45	1.156	8.936	0.108	46.769	40.3	189.915	773.846	5.136	0.996	1.185	8467.96	0.998	5.75	0.878	4.047	1.318	0.996	0.921
51.2.1	Monoccola granodiorite		64.76	19.15	0.0625	0	0.0335	0	0.875	1.0758	15.55	101.507		2.95226	1.0289	0.0021441	0	0.00163631	0	0.0156314	0.0950879	0.904349	5		0.163455	9.4986	90.3379		0.729	0.461	19.15	5.475	2.399	0.032	11.959	12.836	25.542	575.635	1.183	0.243	0.278	946.237	3.916	5.061	0.502	1.627	0.344	0.552	0.25
51.2.1	Monoccola granodiorite		64.95	18.8	0.0775	0	0.0129	0	0.5988	1.1618	15.22	100.821		2.97709	1.01561	0.00267321	0	0.000633542	0	0.0107557	0.10325	0.889991	5		0.0637446	10.3886	89.5476		6.066	1.222	18.8	0.639	5.436	0.144	36.281	27.861	197.093	523.724	3.4	0.565	1.347	6411.02	0.522	2.988	0.528	2.489	0.733	0.46	0.573
51.2.1	Monoccola granodiorite		64.79	18.89	0.1311	0	0.0029	0	0.8333	0.489	15.66	100.796		2.98826	1.02683	0.00455021	0	0.000143312	0	0.0150611	0.0437287	0.921427	5		0.0148464	4.53007	95.4551		2.555	2.21	18.89	2.658	10.662	0.131	56.84	36.779	159.775	538.946	7.237	1.487	0.899	4555.85	1.227	7.559	1.19	5.698	1.873	0.615	1.363
51.2.1	Monoccola granodiorite		64.81	18.38	0.0463	0	0.0066	0.0063	0.6642	0.8569	14.68	99.4504		3.02378	1.01067	0.00162558	0	0.000329933	0.000170438	0.0121437	0.077515	0.873762	5		0.0346711	8.14569	91.8196
51.2.1	Monoccola granodiorite		64.95	18.72	0.0735	0	0.0218	0	0.4478	0.6781	15.78	100.671		2.98723	1.01473	0.00254387	0	0.00107428	0	0.00807082	0.0604686	0.925881	5		0.108797	6.12388	93.7673		2.196	0.188	18.72	0.142	1.687	0.02	4.843	5.684	186.992	477.154	0.793	0.109	1.07	4397.36	0.19	0.561	0.1	0.505	0.167	0.307	0.131
51.2.1	Monoccola granodiorite		65.48	18.81	0.0791	0	0.0017	0	0.3469	1.0268	15.89	101.635		2.97343	1.00669	0.00270299	0	8.27126e-05	0	0.00617303	0.0904029	0.920518	5		0.00818124	8.9419	91.0499		2.301	0.032	18.81	0.054	1.022	0.008	0.936	3.799	195.232	446.281	0.244	0.027	1.208	4631.4	0.069	0.143	0.037	0.114	0.02	0.338	0.026
51.2.1	Monoccola granodiorite		64.71	19.07	0.0765	0	0.0062	0	0.6248	0.7088	15.89	101.086		2.96454	1.02966	0.00263734	0	0.000304334	0	0.0112169	0.0629588	0.928685	5		0.0306805	6.34699	93.6223		1.6	0.055	19.07	0.044	1.379	0.007	1.681	4.969	192.518	411.928	0.36	0.039	1.08	5538.85	0.156	0.204	0.034	0.166	0.043	0.433	0.042
51.2.1	Monoccola granodiorite		64.67	18.85	0.0732	0	0.0091	0	0.654	0.8797	15.94	101.076		2.95978	1.01677	0.00252108	0	0.000446243	0	0.0117295	0.0780617	0.930687	5		0.0442177	7.73505	92.2207		1.065	0.021	18.85	0.402	1.357	0.006	1.003	5.198	189.072	506.122	0.271	n.d.	1.107	6280.59	0.253	0.199	0.023	0.111	0.023	0.457	0.037
51.2.1	Monoccola granodiorite		64.98	18.9	0.0405	0	0.0061	0	0.3802	0.9854	15.77	101.062		2.96794	1.0174	0.00139203	0	0.000298524	0	0.00680506	0.087264	0.918895	5		0.0296608	8.67041	91.2999
51.2.1	Monoccola granodiorite		64.69	18.59	0.0557	0	0	0.032	0.4818	1.198	15.36	100.407		2.97379	1.00718	0.00192684	0	0	0.000852984	0.00867929	0.106777	0.900789	5		0	10.5975	89.4025
51.2.1	Monoccola granodiorite		65.15	18.85	0.0214	0	0.0415	0	0.1963	1.55	14.67	100.479		2.98241	1.017	0.000737199	0	0.00203551	0	0.00352142	0.137572	0.856725	5		0.204301	13.8079	85.9878
51.2.1	Monoccola granodiorite		64.67	18.72	0.0803	0	0	0.0372	0.6103	1.24	15.01	100.368		2.97725	1.01572	0.00278193	0	0	0.000993054	0.0110103	0.110683	0.88156	5		0	11.1548	88.8452
51.2.1	Monoccola granodiorite		64.47	18.59	0.0482	0	0.0128	0	0.1744	1.1938	15.53	100.019		2.96756	1.0085	0.00166958	0	0.000631284	0	0.00314581	0.106542	0.911951	5		0.0619438	10.4543	89.4838
LR21-4	Monoccola granodiorite		66.05	19.14	0.1438	0	0.0137	0	0.326	0.98	15.24	101.894		2.99681	1.02349	0.00490979	0	0.000666008	0	0.00579625	0.0862102	0.882123	5		0.0687315	8.89683	91.0344
LR21-4	Monoccola granodiorite		65.9	19.15	0.0602	0	0.0083	0	0.1065	1.1869	15.59	102.002		2.97502	1.0189	0.00204512	0	0.000401473	0	0.00188408	0.103888	0.897862	5		0.0400611	10.3665	89.5934
LR21-4	Monoccola granodiorite		65.75	19.27	0.0475	0	0.004	0.0218	0.2532	0.6012	16.14	102.088		2.97865	1.02887	0.00161933	0	0.000194159	0.000572661	0.00449502	0.0528067	0.932793	5		0.0196956	5.35677	94.6235
LR21-4	Monoccola granodiorite		66.14	19.11	0.0404	0	0.0251	0	0.23	1.0508	14.82	101.416		3.01311	1.02605	0.001385	0	0.00122518	0	0.00410604	0.092815	0.861307	5		0.128244	9.71532	90.1564
LR21-4	Monoccola granodiorite		65.42	18.98	0.0968	0	0	0	0.5622	1.0162	15.36	101.435		2.98319	1.02005	0.00332172	0	0	0	0.0100463	0.0898454	0.893551	5		0	9.13623	90.8638
LR21-4	Monoccola granodiorite		61.33	17.63	0.0499	0	0.0163	0.0247	0.4616	1.057	14.3	94.8695		2.98731	1.01208	0.00182905	0	0.000850685	0.000697625	0.00881085	0.0998228	0.888592	5		0.0859915	10.0906	89.8234
LR21-4	Monoccola granodiorite		65.52	19.05	0.0361	0	0.0055	0	0.4169	1.0965	15.53	101.655		2.97531	1.01955	0.00123363	0	0.000267605	0	0.00741881	0.0965414	0.89968	5		0.0268548	9.68815	90.285
LR21-4	Monoccola granodiorite		65.53	19.06	0.077	0	0.0061	0	0.3726	1.0444	15.45	101.54		2.98029	1.02164	0.00263528	0	0.000297249	0	0.00664057	0.0920941	0.896407	5		0.0300617	9.31374	90.6562
LR21-4	Monoccola granodiorite		65.77	19.11	0.0355	0	0.0515	0.0199	0.1185	1.41	14.91	101.425		2.98446	1.02201	0.00121223	0	0.00250391	0.000523611	0.00210718	0.124052	0.863127	5		0.253001	12.5345	87.2125
LR21-4	Monoccola granodiorite		64.46	18.72	0.0325	0	0.2794	0.0044	0.2696	1.0604	15.37	100.196		2.96726	1.01561	0.00112581	0	0.0137805	0.000117445	0.00486328	0.0946415	0.902604	5		1.36302	9.36093	89.276
LR21-6A	Granitic dike		64.98	18.6	0.0296	0	0.0161	0	0	1.1988	15.54	100.365		2.97827	1.00474	0.00102093	0	0.000790649	0	0	0.106532	0.908645	5		0.0778223	10.4857	89.4364
LR21-6A	Granitic dike		64.86	18.37	0.0217	0	0	0	0.029	0.8467	15.97	100.097		2.98748	0.997224	0.000752152	0	0	0	0.000523444	0.0756144	0.938407	5		0	7.45688	92.5431
LR21-6A	Granitic dike		64.71	18.4	0.0181	0	0	0	0	0.6716	16.36	100.16		2.97976	0.998583	0.000627202	0	0	0	0	0.0599609	0.961064	5		0	5.87262	94.1274
LR21-6A	Granitic dike		65.48	18.52	0	0	0.0076	0	0	1.3065	15.27	100.584		2.99464	0.998234	0	0	0.000372411	0	0	0.115849	0.890908	5		0.0369774	11.5029	88.4601
LR21-6A	Granitic dike		65.25	18.69	0.0422	0	0.0334	0	0.0014	1.52	15.16	100.697		2.97585	1.0046	0.00144831	0	0.00163211	0	2.50208e-05	0.134407	0.882039	5		0.160313	13.202	86.6377
LR21-6A	Granitic dike		64.84	18.55	0.0229	0	0.0154	0	0	1.46	15.11	99.9983		2.9786	1.00431	0.00079163	0	0.000757988	0	0	0.130037	0.885506	5		0.074583	12.7952	87.1303
LR21-6A	Granitic dike		65.39	18.54	0.0241	0	0	0	0	1.63	15.01	100.594		2.98399	0.997131	0.000827603	0	0	0	0	0.144219	0.873828	5		0	14.1662	85.8338
LR21-6A	Granitic dike		65.07	18.52	0.006	0	0	0	0	1.55	15.18	100.326		2.97742	0.998748	0.000206599	0	0	0	0	0.137511	0.886114	5		0	13.4337	86.5663
LR21-6A	Granitic dike		65.8	18.75	0.0356	0	0.0108	0	0.0017	1.41	15.39	101.398		2.98265	1.00169	0.00121435	0	0.000524534	0	3.01974e-05	0.12392	0.889967	5		0.0517082	12.216	87.7323
LR21-6A	Granitic dike		66.13	18.8	0.0525	0	0.038	0	0.0069	2.91	13.22	101.157		2.98213	0.999174	0.00178158	0	0.00183605	0	0.000121933	0.254429	0.760532	5		0.180572	25.0226	74.7968
LR21-6A	Granitic dike		65.46	18.66	0.0301	0	0.0394	0	0.0226	0.9679	15.98	101.16		2.98118	1.00157	0.00103157	0	0.00192257	0	0.000403334	0.0854653	0.928427	5		0.189264	8.41347	91.3973
LR21-6A	Granitic dike		65.43	18.61	0.0199	0	0.0337	0	0	1.44	15.19	100.724		2.98537	1.00074	0.000683269	0	0.00164749	0	0	0.127388	0.884172	5		0.162602	12.5728	87.2646
LR21-6A	Granitic dike		65.36	18.72	0.0193	0	0	0	0	0.9574	16.02	101.077		2.9782	1.00532	0.000661785	0	0	0	0	0.0845827	0.931242	5		0	8.32651	91.6735
LR21-6A	Granitic dike		65.44	18.63	0.032	0	0.0118	0	0	1.3393	15.38	100.833		2.98401	1.00121	0.00109806	0	0.000576518	0	0	0.118408	0.89469	5		0.0568741	11.6811	88.262
LR21-6A	Granitic dike		65.68	18.6	0.0295	0	0.0277	0	0.0412	1.46	15.27	101.108		2.98598	0.996604	0.00100924	0	0.0013493	0	0.000733999	0.128693	0.885629	5		0.132848	12.6707	87.1964
LR21-6A	Granitic dike		65.59	18.75	0.0187	0	0.0468	0	0	1.87	14.64	100.915		2.97988	1.00396	0.000639324	0	0.00227814	0	0	0.164721	0.848517	5		0.224333	16.2204	83.5552
LR21-6A	Granitic dike		65.22	18.55	0.0295	0	0.0182	0	0.0227	0.9682	15.86	100.669		2.98508	1.00063	0.00101605	0	0.000892523	0	0.000407141	0.0859185	0.926055	5		0.0881186	8.48272	91.4292
LR21-6A	Granitic dike		65.29	18.61	0	0	0.0087	0	0	1.37	15.31	100.589		2.98345	1.00225	0	0	0.000425956	0	0	0.121378	0.892496	5		0.0419951	11.9667	87.9913
LR21-6A	Granitic dike		64.87	18.6	0	0	0.0058	0	0	0.5346	16.62	100.63		2.97468	1.00523	0	0	0.000284969	0	0	0.0475306	0.972269	5		0.0279358	4.65947	95.3126
LR21-6A	Granitic dike		65.39	18.54	0	0	0.0132	0.0533	0	1.2622	15.46	100.719		2.98705	0.998152	0	0	0.000646068	0.00141181	0	0.111791	0.900947	5		0.0637535	11.0314	88.9048
LR21-12A	Granitic dike		65.07	18.35	0.0575	0	0.0004	0	0.5775	0.76	15.77	100.585		2.997	0.996088	0.00199293	0	1.97396e-05	0	0.0104232	0.0678682	0.926608	5		0.00198489	6.82438	93.1736		6.088	1.927	18.35	1.423	12.937	0.152	49.087	36.9	165.905	362.996	9.999	2.217	0.868	6315.63	1.242	8.495	1.459	6.909	2.167	0.763	1.94
LR21-9	Granitic dike		66.08	19.45	0.1009	0	0.0169	0.0176	0.0738	1.79	13.88	101.409		2.99509	1.039	0.00344151	0	0.000820728	0.000462561	0.00131081	0.157304	0.802578	5		0.08543	16.3738	83.5407
LR21-9	Granitic dike		65.55	18.83	0.0657	0	0.0368	0.0159	0.1446	1.3152	14.92	100.878		2.99367	1.01353	0.00225795	0	0.00180074	0.000421061	0.00258787	0.116458	0.869277	5		0.182347	11.7928	88.0249
LR21-9	Granitic dike		65.63	18.83	0.0459	0	0.0232	0	0.0912	1.0081	15.09	100.718		3.00716	1.01686	0.00158265	0	0.00113898	0	0.00163754	0.089558	0.882067	5		0.117087	9.20655	90.6764
LR21-9	Granitic dike		64.97	19.27	0.051	0	0.0942	0.0045	0.6868	1.58	14.07	100.727		2.97741	1.04079	0.00175879	0	0.0046254	0.000119579	0.0123339	0.140388	0.822579	5		0.478032	14.509	85.013
LR21-9	Granitic dike		64.62	19.24	0.0089	0	0.0501	0.0221	0.8726	1.6	13.99	100.404		2.97348	1.04342	0.000308182	0	0.00247007	0.000589669	0.0157347	0.142746	0.821249	5		0.255578	14.77	84.9745
LR21-9	Granitic dike		64.95	19.16	0.0332	0	0.0109	0	0.3126	1.4	14.93	100.797		2.96706	1.03157	0.00114131	0	0.000533516	0	0.00559604	0.124	0.870094	5		0.0536398	12.467	87.4794
LR21-6Ba	Granitic dike		68.7	19.9	0.0132	0	0.0376	0	0.0193	1.0967	10.8	100.567		3.17716	1.08465	0.000459382	0	0.00186313	0	0.00034977	0.0983369	0.637183	5		0.252668	13.3359	86.4114
LR21-6Ba	Granitic dike		65.79	18.82	0	0	0.0477	0	0.012	1.0959	14.11	99.8756		3.04156	1.02544	0	0	0.0023628	0	0.000217401	0.0982322	0.832188	5		0.253307	10.5311	89.2156
LR21-6Ba	Granitic dike		65.41	18.52	0.0434	0	0.0548	0	0	0.8899	15.78	100.698		2.99538	0.999549	0.0014956	0	0.00268882	0	0	0.0790124	0.921877	5		0.267923	7.87307	91.859
LR21-6Ba	Granitic dike		65.39	18.9	0.0066	0	0	0	0	0.3155	15.77	100.382		3.01615	1.02744	0.000229088	0	0	0	0	0.0282155	0.927964	5		0	2.95085	97.0491
LR21-6Ba	Granitic dike		64.94	18.57	0.0199	0	0	0	0.0623	0.2578	14.76	98.61		3.05758	1.03047	0.000705078	0	0	0	0.00114947	0.023534	0.886565	5		0	2.58587	97.4141
LR21-6Ba	Granitic dike		65.03	18.55	0.0188	0	0	0	0	0.2122	15.33	99.141		3.04234	1.02281	0.000661866	0	0	0	0	0.019248	0.914944	5		0	2.06039	97.9396
LR21-6Ba	Granitic dike		65.01	18.34	0.0392	0	0	0	0.0156	0.5978	15.64	99.6426		3.01609	1.00281	0.00136857	0	0	0	0.000283617	0.0537733	0.925676	5		0	5.49015	94.5098
LR21-6Ba	Granitic dike		65.43	18.39	0.0102	0	0	0	0	1.1912	14.78	99.8014		3.02143	1.00086	0.000354449	0	0	0	0	0.106652	0.870701	5		0	10.9123	89.0877
LR21-6Ba	Granitic dike		64.9	18.74	0.0091	0	0	0	0.012	0.1953	15.34	99.1964		3.03423	1.03259	0.000320158	0	0	0	0.000219852	0.0177033	0.91493	5		0	1.8982	98.1018
LR21-6Ba	Granitic dike		65.11	18.53	0.029	0	0.0188	0	0.0111	1.44	14.14	99.2789		3.01922	1.01269	0.00101196	0	0.000934066	0	0.000201704	0.129466	0.836478	5		0.0966064	13.3901	86.5133
LR21-6Ba	Granitic dike		64.84	18.45	0.023	0	0.0315	0	0.0125	1.0379	14.85	99.2449		3.01308	1.01046	0.000804292	0	0.00156838	0	0.000227626	0.0935126	0.880345	5		0.160789	9.58685	90.2524
LR21-6Ba	Granitic dike		64.13	18.31	0.0206	0	0.0352	0	0.0376	0.6885	15.16	98.3819		3.01214	1.01358	0.000728114	0	0.00177145	0	0.000692063	0.0626996	0.908389	5		0.182087	6.44488	93.373
LR21-6Ba	Granitic dike		64.58	18.38	0.0182	0	0.0022	0	0.0211	1.0851	15.25	99.3366		2.99466	1.0045	0.000635096	0	0.000109306	0	0.000383421	0.0975588	0.902149	5		0.0109326	9.75767	90.2314
LR21-6Ba	Granitic dike		65.14	18.59	0.0405	0	0	0	0.0364	0.4173	14.79	99.0142		3.05044	1.02601	0.00142721	0	0	0	0.000667975	0.0378887	0.883571	5		0	4.11182	95.8882
LR21-6Ba	Granitic dike		65.54	18.57	0.0235	0	0.0154	0	0	1.1426	14.63	99.9215		3.02475	1.01007	0.000816148	0	0.000761512	0	0	0.102241	0.861363	5		0.0789652	10.6019	89.3192
LR21-6Ba	Granitic dike		65.63	18.93	0.0605	0	0.0203	0	0	1.0356	15.02	100.696		3.00567	1.02175	0.00208503	0	0.000996112	0	0	0.0919555	0.877541	5		0.10264	9.47514	90.4222
LR21-6Ba	Granitic dike		66.11	18.85	0.0441	0	0.0311	0	0	1.7	13.68	100.415		3.02866	1.01777	0.00152034	0	0.00152657	0	0	0.151001	0.799518	5		0.160346	15.8607	83.979
LR21-2	Tonalitic dike		65.52	18.64	0.0315	0	0.0129	0	0.1794	1.0918	15.4	100.876		2.99563	1.00442	0.00108378	0	0.000631941	0	0.00321425	0.096784	0.898241	5		0.0634697	9.72062	90.2159
LR21-2	Tonalitic dike		66.24	18.93	0.0369	0	0.0064	0.0065	0.0392	1.51	14.09	100.859		3.02447	1.01867	0.00126787	0	0.000313099	0.000172092	0.000701389	0.133676	0.820726	5		0.032795	14.0016	85.9656
LR21-2	Tonalitic dike		65.57	18.71	0.02	0	0	0	0.0742	0.5557	16.2	101.13		2.99654	1.00773	0.000687802	0	0	0	0.00132881	0.0492382	0.944471	5		0	4.95499	95.045
54.2.1	Pegmatitic dike		65.31	18.99	0.0605	0	0.0306	0	0.0318	1.85	15.05	101.323		2.95337	1.01209	0.00205879	0	0.00148263	0	0.000563521	0.162202	0.868228	5		0.143678	15.7186	84.1377		222.934	15.727	18.99	27.529	24.544	1.052	85.656	200.056	1001.18	289.135	19.721	1074.73	18.742	2792.68	23.277	43.548	5.172	21.237	4.374	2.658	8.548
54.2.1	Pegmatitic dike		65.46	18.74	0.069	0	0.037	0	0.0241	1.83	14.97	101.13		2.96754	1.00126	0.0023539	0	0.0017972	0	0.000428137	0.160849	0.865768	5		0.174754	15.6405	84.1847
54.2.1	Pegmatitic dike		64.9	18.56	0.0466	0	0.018	0	0	0.7497	16.62	100.894		2.96388	0.998964	0.00160148	0	0.000880768	0	0	0.066382	0.96829	5		0.0850529	6.4103	93.5047
54.2.1	Pegmatitic dike		65.33	18.73	0.0272	0	0.0128	0	0.0016	1.0766	16.16	101.338		2.9657	1.00209	0.000929184	0	0.000622584	0	2.84629e-05	0.094758	0.935868	5		0.0603718	9.18867	90.751		99.741	7.096	18.73	4.589	5.311	0.029	3.23	158.532	825.298	70.453	1.683	47.68	20.771	177.802	1.597	6.012	0.312	0.297	0.082	0.201	0.082
54.2.1	Pegmatitic dike		65.28	18.68	0.0521	0	0.0078	0	0.0041	1.0086	16.32	101.353		2.96403	0.999621	0.00178016	0	0.000379464	0	7.29509e-05	0.0887909	0.945325	5		0.036681	8.58301	91.3803		52.483	5.603	18.68	9.343	5.461	0.038	3.369	36.268	752.094	107.926	1.839	101.376	39.441	308.632	4.076	7.179	0.396	0.906	0.188	0.694	0.283
54.2.1	Pegmatitic dike		65.17	18.68	0.0321	0	0.016	0	0.0049	1.0417	16.31	101.255		2.96077	1.00021	0.00109744	0	0.000778844	0	8.72363e-05	0.0917586	0.9453	5		0.0750449	8.84133	91.0836		58.789	63.494	18.68	88.887	14.305	0.319	14.083	105.452	449.051	463.612	19.464	1545.94	6.219	3247.58	23.593	42.416	4.654	17.02	3.245	1.833	2.713
36.6.1a	Pegmatitic dike		64.88	18.68	0.0592	0	0	0	0.1538	0.989	16.21	100.972		2.95992	1.00439	0.0020324	0	0	0	0.0027496	0.0874806	0.943432	5		0	8.48575	91.5142
36.6.1a	Pegmatitic dike		64.93	18.49	0.0631	0	0.0021	0	0.1149	1.052	16.17	100.822		2.96525	0.995197	0.00216852	0	0.000102756	0	0.00205627	0.0931492	0.942074	5		0.00992503	8.99709	90.993
36.6.1a	Pegmatitic dike		63.61	18.46	0.0446	0	0.0332	0	0.5609	0.6604	16.31	99.6791		2.95193	1.00964	0.00155752	0	0.00165079	0	0.0102002	0.0594203	0.965592	5		0.160792	5.78771	94.0515
36.6.1a	Pegmatitic dike		63.31	18.71	0.245	0	0.1676	0	0.777	1.1631	15.08	99.4527		2.94403	1.02542	0.00857343	0	0.0083506	0	0.0141591	0.104866	0.894603	5		0.828581	10.4052	88.7662
36.6.1a	Pegmatitic dike		64.32	18.78	0.0697	0	0.0409	0.0041	0.7138	1.0255	15.74	100.694		2.95316	1.01623	0.0024082	0	0.00201205	0.000109155	0.0128429	0.0912901	0.921944	5		0.198183	8.99192	90.8099
36.6.1a	Pegmatitic dike		64.83	18.5	0.0688	0	0.0213	0.0034	0.0552	0.9452	16.36	100.784		2.96202	0.996185	0.00236548	0	0.00104271	9.0076e-05	0.000988316	0.0837304	0.953574	5		0.100421	8.06382	91.8358
36.6.1a	Pegmatitic dike		64.76	18.47	0.0471	0	0	0	0.0577	1.0455	16.37	100.75		2.95716	0.994009	0.00161848	0	0	0	0.00103249	0.0925632	0.953619	5		0	8.84772	91.1523
36.6.1a	Pegmatitic dike		65.08	18.6	0.0616	0	0.0254	0	0	1.2879	15.82	100.875		2.96481	0.998661	0.00211178	0	0.00123981	0	0	0.113757	0.919421	5		0.119856	10.9972	88.8829
36.6.1a	Pegmatitic dike		65.16	18.63	0.0701	0	0.0524	0	0	1.41	15.69	101.013		2.96247	0.998256	0.00239833	0	0.00255257	0	0	0.124291	0.910028	5		0.24618	11.9871	87.7667
36.6.1a	Pegmatitic dike		65.04	18.7	0.0813	0	0.0425	0	0.0085	1.41	15.7	100.982		2.95765	1.00222	0.00278212	0	0.00207075	0	0.000151471	0.124318	0.910804	5		0.19965	11.986	87.8144
36.6.1a	Pegmatitic dike		65.32	18.84	0.106	0	0.0536	0	0	1.3085	15.86	101.488		2.95749	1.00534	0.00361161	0	0.00260025	0	0	0.114868	0.916091	5		0.251582	11.1138	88.6346
36.6.1a	Pegmatitic dike		65.89	19.92	0.0209	0	0.7385	0	0.0482	4.27	10.24	101.128		2.95377	1.05245	0.000705053	0	0.0354716	0	0.000846736	0.371135	0.58562	5		3.57495	37.4043	59.0208
36.6.1a	Pegmatitic dike		65.65	18.88	0.0788	0	0.0223	0.0014	0.0496	1.146	16.07	101.898		2.96448	1.00478	0.00267767	0	0.00107893	3.66572e-05	0.000877686	0.100333	0.925738	5		0.105041	9.76812	90.1268
36.6.1a	Pegmatitic dike		65.92	18.85	0.0386	0	0.0329	0	0.0909	2.11	14.58	101.622		2.97132	1.00138	0.0013093	0	0.00158892	0	0.00160561	0.1844	0.838394	5		0.15511	18.0011	81.8438
36.6.1a	Pegmatitic dike		65.84	18.85	0.0657	0	0.0026	0	0.0615	1.59	15.46	101.87		2.96742	1.00128	0.0022283	0	0.000125556	0	0.0010862	0.138942	0.88891	5		0.0122139	13.5161	86.4717
36.6.1a	Pegmatitic dike		65.63	18.91	0.0232	0	0.0028	0	0.0744	0.754	16.88	102.274		2.9573	1.00425	0.000786683	0	0.000135184	0	0.00131374	0.0658736	0.970341	5		0.0130442	6.35631	93.6306
36.6.1a	Pegmatitic dike		65.96	19.09	0.0515	0	0.0382	0.0342	0.0148	1.7	15.33	102.219		2.96004	1.00967	0.00173917	0	0.00183677	0.000889941	0.00026027	0.147915	0.877644	5		0.178779	14.3971	85.4241
36.6.1a	Pegmatitic dike		65.55	18.74	0.0357	0	0.0169	0.0265	0.0989	1.49	15.7	101.658		2.96195	0.998	0.00121392	0	0.000818211	0.000694334	0.00175124	0.130538	0.905031	5		0.0789483	12.5955	87.3255
36.6.1a	Pegmatitic dike		65.27	18.89	0.0474	0	0.0368	0.0096	0.0103	1.85	15.09	101.204		2.95458	1.00779	0.00161465	0	0.00178486	0.000251983	0.000182711	0.162368	0.871425	5		0.172354	15.679	84.1487
36.6.1a	Pegmatitic dike		64.49	18.68	2.34	0.0003	0.0164	0	0.0278	1.74	15.07	102.365		2.90772	0.992643	0.0793952	2.01646e-05	0.000792278	0	0.00049119	0.15211	0.866827	5		0.077695	14.9167	85.0056
36.6.1a	Pegmatitic dike		65.26	18.7	0.048	0	0.0092	0	0.0341	0.806	16.67	101.527		2.96131	1.00008	0.00163906	0	0.000447299	0	0.000606366	0.0709118	0.965008	5		0.0431603	6.84235	93.1145
36.6.1a	Pegmatitic dike		65.39	18.93	0.0703	0	0.0451	0	0.0507	1.49	15.47	101.446		2.96027	1.01001	0.00239494	0	0.00218761	0	0.000899441	0.130784	0.893448	5		0.21313	12.7417	87.0451
36.6.1a	Pegmatitic dike		64.54	18.68	0.022	0	0.0343	0	0.0772	1.36	15.55	100.263		2.95747	1.00884	0.000758633	0	0.00168406	0	0.00138628	0.12083	0.909033	5		0.163256	11.7135	88.1232
36.6.1a	Pegmatitic dike		65.52	18.7	0.1448	0	0.0082	0	0.0139	1.39	15.81	101.587		2.96345	0.99683	0.00492845	0	0.000397384	0	0.000246367	0.121895	0.912251	5		0.0384116	11.7825	88.1791
36.6.1a	Pegmatitic dike		65.52	18.75	0.056	0	0.0226	0	0	1.49	15.57	101.409		2.96641	1.00049	0.00190793	0	0.00109632	0	0	0.130795	0.899299	5		0.106316	12.6839	87.2098
36.6.1a	Pegmatitic dike		65.55	18.82	0.0526	0	0.0174	0.0063	0	1.38	15.82	101.646		2.96204	1.00229	0.00178863	0	0.000842442	0.000165073	0	0.120905	0.911974	5		0.081496	11.6961	88.2224
36.6.1a	Pegmatitic dike		65.55	18.94	0.0753	0	0.0607	0	0.0359	1.42	15.75	101.832		2.9566	1.00683	0.00255583	0	0.00293347	0	0.000634538	0.124181	0.906272	5		0.283869	12.0169	87.6992
36.6.1a	Pegmatitic dike		65.68	18.89	0.0498	0	0	0	0.0007	1.49	15.69	101.8		2.9616	1.00388	0.00168982	0	0	0	1.2369e-05	0.130265	0.902557	5		0	12.6125	87.3875
36.6.1a	Pegmatitic dike		65.19	18.88	0.0311	0	0.1717	0	0	1.88	15.13	101.283		2.94722	1.00598	0.00105806	0	0.00831717	0	0	0.164792	0.872629	5		0.795339	15.7585	83.4462
36.6.1a	Pegmatitic dike		65.52	18.8	0.0198	0	0.0023	0	0.0979	1.38	15.93	101.75		2.95852	1.00049	0.000672798	0	0.000111276	0	0.00173232	0.120817	0.917647	5		0.0107143	11.6329	88.3563
36.6.1a	Pegmatitic dike		64.17	18.51	0.0327	0	0.0219	0	0.015	1.0248	16.23	100.004		2.95085	1.00318	0.00113157	0	0.00107903	0	0.000270303	0.0913695	0.952121	5		0.103299	8.74709	91.1496
36.6.1a	Pegmatitic dike		64.34	18.45	0.027	0	0	0	0.0207	1.3125	15.77	99.9202		2.95745	0.999514	0.000933939	0	0	0	0.000372865	0.116972	0.924755	5		0	11.2287	88.7713
36.6.1a	Pegmatitic dike		64.75	18.51	0.0152	0	0.002	0	0	1.2449	15.79	100.312		2.96647	0.999454	0.000524037	0	9.81756e-05	0	0	0.110581	0.922871	5		0.00949887	10.6992	89.2913
36.6.1a	Pegmatitic dike		64.57	18.71	0.0338	0	0.0073	0	0.1213	1.0901	16.12	100.653		2.95163	1.008	0.0011627	0	0.000357542	0	0.00217288	0.096615	0.940059	5		0.0344775	9.3165	90.649
36.6.1a	Pegmatitic dike		65.01	18.76	0.0169	0.0001	0.0147	0	0.013	1.238	15.84	100.893		2.96142	1.00718	0.000579328	6.79091e-06	0.000717481	0	0.000232064	0.109342	0.92052	5		0.0696191	10.6098	89.3206
36.6.1a	Pegmatitic dike		65.52	18.9	0.0558	0	0.0236	0	0.0023	2	14.76	101.262		2.96281	1.00727	0.00189881	0	0.00114344	0	4.0757e-05	0.17535	0.851481	5		0.111233	17.0579	82.8309
36.6.1a	Pegmatitic dike		65.64	18.85	0.0593	0	0.009	0	0.0043	1.38	15.78	101.723		2.96427	1.00327	0.00201522	0	0.000435477	0	7.6096e-05	0.12083	0.909106	5		0.042264	11.7268	88.2309
36.6.1a	Pegmatitic dike		64.97	18.79	0.0367	0	0	0	0.0101	0.4914	16.94	101.238		2.96097	1.00926	0.00125865	0	0	0	0.000180379	0.0434214	0.984903	5		0	4.22254	95.7775
BCR-2G	Standard																												9.536	3.666	13.4	6.839	31.983	2.414	448.22	179.576	49.115	328.239	31.018	163.097	1.209	588.566	23.866	52.383	6.5	26.515	6.234	1.854	6.06
n.d., not detected
[truncated: 10 more columns]

## Sheet: Qtz chemistry and thermometry
Supplementary Table 5. Quartz trace element analyses of the Laione granodiorite.
Sample	Rock type	Comments		Al	2σ	Ti	2σ		aTiO2	Temperature
				p.p.m.	p.p.m.	wt.%	wt.%			°C
31.2.1a	Laione granodiorite	rim		34.5217	3.09298	44.9423	1.06193		0.57	719.56
31.2.1a	Laione granodiorite	core		30.659	2.6144	83.9001	2.42245		0.57	795.961
31.2.1a	Laione granodiorite	rim		33.432	2.8251	42.4387	0.966269		0.57	713.089
31.2.1a	Laione granodiorite	rim		38.6256	3.26008	43.9676	1.12559		0.57	717.075
31.2.1a	Laione granodiorite	rim		26.5924	2.26282	33.1309	0.742486		0.57	686.079
31.2.1a	Laione granodiorite	core		55.1266	4.75064	105.451	2.50922		0.57	826.969
31.2.1a	Laione granodiorite	rim		56.22	4.80117	47.3406	1.10004		0.57	725.504
31.2.1a	Laione granodiorite	rim		35.3912	2.99591	46.9286	1.18355		0.57	724.5
31.2.1a	Laione granodiorite	core		29.1817	2.48159	78.633	1.86094		0.57	787.483
31.2.1a	Laione granodiorite	rim		45.5631	3.90858	45.1721	1.07929		0.57	720.14
31.2.1b	Laione granodiorite	rim		38.8173	3.27036	32.821	0.921983		0.57	685.083
31.2.1b	Laione granodiorite	rim		39.1454	3.58282	44.7394	1.11871		0.57	719.047
31.2.1b	Laione granodiorite	core		46.5919	8.07323	111.337	3.02976		0.57	834.602
31.2.1b	Laione granodiorite	rim		34.6346	2.9186	48.7701	1.09496		0.57	728.937
31.2.1b	Laione granodiorite	core		55.5563	4.66643	105.199	2.7619		0.57	826.635
31.2.1b	Laione granodiorite	rim		48.8744	4.11317	51.4017	1.15663		0.57	735.06
31.2.1b	Laione granodiorite	rim		51.7155	4.38991	49.5975	1.21862		0.57	730.889
54.7.1	Laione granodiorite	core		29.0586	2.44916	68.1503	2.00092		0.57	769.241
54.7.1	Laione granodiorite	rim		26.5228	2.24197	44.8432	1.04867		0.57	719.31
54.7.1	Laione granodiorite	core		26.4985	2.24408	76.6927	2.58671		0.57	784.251
54.7.1	Laione granodiorite	core		26.4635	2.23994	82.4116	2.02877		0.57	793.607
54.7.1	Laione granodiorite	rim		23.4639	1.98664	40.7855	0.932519		0.57	708.653
54.7.1	Laione granodiorite	core		24.7031	2.10169	68.6641	1.64423		0.57	770.183
54.7.1	Laione granodiorite	rim		25.7778	2.18201	45.3314	1.04124		0.57	720.541
54.7.1	Laione granodiorite	rim		32.2076	2.72307	45.4911	1.03018		0.57	720.942
54.7.1	Laione granodiorite	rim		32.7399	2.94497	27.0443	0.656473		0.57	665.014
54.7.1	Laione granodiorite	core		26.8678	2.27753	69.8475	2.79903		0.57	772.333
54.7.1	Laione granodiorite	rim		20.6997	1.76602	42.9065	1.25154		0.57	714.32
54.7.1	Laione granodiorite	rim		28.0657	2.38246	45.3498	1.17121		0.57	720.587
54.7.1	Laione granodiorite	rim		41.1272	3.46709	44.5584	1.04621		0.57	718.587
54.7.1	Laione granodiorite	rim		29.3686	2.49073	46.6232	1.90608		0.57	723.751
54.7.1	Laione granodiorite	core		44.6183	5.44797	89.9695	2.07268		0.57	805.247
54.7.1	Laione granodiorite	rim		32.3063	2.76776	58.3716	1.33596		0.57	750.189
A15	Standard			154	15	57	4		-	-
A15, Audétat et al. (2015)

## Sheet: Zrn chemistry and thermometry
Supplementary Table 6. Zircon trace element analyses and thermometry for the different Western Adamello lithologies.
Sample	Rock type	Comments		Al2O3	SiO2	CaO	Ti	Sr	Y	Nb	La	Ce	Pr	Nd	Sm	Eu	Gd	Tb	Dy	Ho	Er	Tm	Yb	Lu	Hf	Ta	Pb	Th	U		aTiO2	Temperature
				wt.%	wt.%	wt.%	p.p.m.	p.p.m.	p.p.m.	p.p.m.	p.p.m.	p.p.m.	p.p.m.	p.p.m.	p.p.m.	p.p.m.	p.p.m.	p.p.m.	p.p.m.	p.p.m.	p.p.m.	p.p.m.	p.p.m.	p.p.m.	p.p.m.	p.p.m.	p.p.m.	p.p.m.	p.p.m.			°C
CJ48	Tonalite	core		0.001	32.9	n.d.	3.41721	0.204	764.045	1.589	0.0015	8.417	0.026	0.61	1.714	0.449	11.492	4.445	60.036	24.734	127.182	28.261	287.539	63.639	9754.78	0.745	n.d.	137.183	337.993		0.62	692.849
CJ48	Tonalite	rim		0	32.9	n.d.	2.75775	0.176	504.522	1.732	0.0012	8.986	0.022	0.482	1.157	0.339	7.646	2.843	37.712	15.638	82.676	19.083	198.096	44.786	10488.3	1.027	n.d.	142.105	402.293		0.62	675.085
CJ48	Tonalite	core		0	32.9	n.d.	2.9376	0.189	523.93	1.831	0.0024	11.157	0.024	0.574	1.302	0.402	7.446	2.794	37.292	16.141	87.374	21.319	235.469	57.327	10232.4	0.977	n.d.	174.864	450.318		0.62	680.251
CJ48	Tonalite	rim		n.d.	32.9	n.d.	2.75775	0.204	645.337	3.01	0.002	12.327	0.025	0.545	1.488	0.4	9.077	3.457	45.869	19.809	104.551	25.704	269.817	63.22	11573.5	1.729	n.d.	177.098	471.641		0.62	675.085
CJ48	Tonalite	core		0	32.9	n.d.	3.41721	0.238	798.354	3.968	0.0041	13.413	0.034	0.636	1.645	0.427	11.83	4.755	64.396	27.067	142.399	31.961	320.891	71.975	9954.14	1.908	n.d.	218.307	613.324		0.62	692.849
CJ48	Tonalite	rim		n.d.	32.9	n.d.	4.43637	0.24	778.922	2.559	0.0022	10.317	0.024	0.536	1.337	0.466	10.689	4.242	58.067	24.339	130.724	29.455	304.646	68.73	11413.8	1.395	n.d.	132.964	367.766		0.62	715.394
CJ48	Tonalite	core		n.d.	32.9	n.d.	5.9951	0.246	1263.1	1.064	0.0062	9.669	0.145	2.669	5.401	1.175	28.847	9.838	119.544	45.127	210.4	42.458	384.787	77.479	9180.47	0.58	n.d.	171.697	262.84		0.62	742.745
CJ48	Tonalite	rim		0	32.9	n.d.	2.63784	0.176	499.73	1.986	0.0013	10.083	0.028	0.5	1.348	0.342	7.988	2.936	38.101	15.518	83.355	19.229	206.436	47.472	11066.4	1.226	n.d.	196.518	521.227		0.62	671.484
CJ48	Tonalite	rim		n.d.	32.9	n.d.	2.51794	0.234	674.902	2.634	0.0015	10.392	0.034	0.569	1.45	0.394	9.763	3.728	50.408	21.651	116.078	27.211	292.11	68.567	10644.4	1.517	n.d.	153.515	465.517		0.62	667.744
CJ48	Tonalite	core		0	32.9	n.d.	2.27814	0.148	355.362	1.032	0.0008	6.276	0.015	0.29	0.75	0.225	5.252	1.931	26.6	11.484	61.456	14.679	156.661	37.496	10678.1	0.642	1.529	77.35	242.546		0.62	659.797
CJ48	Tonalite	rim		0	32.9	0.016	3.41721	0.208	679.877	2.675	0.0037	14.921	0.037	0.666	1.674	0.476	11.037	4.132	54.02	21.919	113.607	25.261	257.479	58.04	11306.2	1.357	n.d.	361.092	651.427		0.62	692.849
CJ48	Tonalite	core		0	32.9	n.d.	2.87765	0.235	638.055	1.458	0.002	11.859	0.036	0.752	1.505	0.536	9.623	3.656	46.911	20.076	106.385	24.998	270.661	63.725	10807.1	0.878	n.d.	195.559	482.569		0.62	678.559
CJ48	Tonalite	rim		0	32.9	0.008	4.13662	0.204	464.109	2.065	0.0025	14.182	0.036	0.696	1.36	0.439	7.223	2.696	34.744	14.474	77.084	18.441	198.7	47.017	11051.9	1.249	n.d.	269.522	622.279		0.62	709.249
CJ48	Tonalite	core		0	32.9	n.d.	2.9376	0.237	965.351	1.725	0.0077	17.782	0.119	2.202	3.834	1.154	19.313	6.517	77.656	30.295	150.407	32.87	340.144	75.784	10245.8	0.99	n.d.	367.723	629.861		0.62	680.251
CJ48	Tonalite	rim		0	32.9	0.008	1.31892	0.199	434.32	2.198	0.002	6.197	0.011	0.214	0.713	0.234	5.052	2.065	28.071	12.698	70.655	17.583	197.378	47.25	12560.7	1.584	n.d.	156.003	796.28		0.62	618.667
CJ48	Tonalite	core		0	32.9	n.d.	3.29731	0.21	601.395	1.889	0.0043	11.795	0.031	0.518	1.296	0.434	8.283	3.067	41.655	17.921	96.69	22.925	255.07	60.733	10351.3	0.945	n.d.	191.405	475.218		0.62	689.844
CJ48	Tonalite	rim		0	32.9	n.d.	3.89681	0.173	593.801	1.912	0.0014	8.522	0.021	0.463	1.245	0.294	8.164	3.266	44.119	18.596	100.106	22.705	238.328	52.932	10294	1	n.d.	106.742	293.287		0.62	704.063
CJ48	Tonalite	core		0	32.9	0.012	2.9376	0.226	583.384	2.046	0.0135	12.055	0.033	0.501	1.175	0.404	7.562	2.929	39.557	17.117	94.671	23.012	258.338	61.6	10588.9	1.004	n.d.	195.137	498.46		0.62	680.251
CJ48	Tonalite	rim		n.d.	32.9	n.d.	1.79853	0.221	586.069	2.545	0.0014	9.648	0.02	0.466	1.217	0.359	7.693	3.053	40.356	17.511	94.546	22.873	250.68	59.405	11323.2	1.677	n.d.	171.424	539.603		0.62	641.552
CJ48	Tonalite	core		0.001	32.9	0.012	4.13662	0.221	493.39	1.662	0.002	10.987	0.029	0.538	1.406	0.518	6.888	2.713	36.257	15.418	81.742	19.253	216.886	50.584	11746.8	0.804	n.d.	148.093	362.357		0.62	709.249
CJ48	Tonalite	rim		0	32.9	0.01	4.37642	0.23	670.567	3.896	0.003	17.25	0.032	0.66	1.439	0.497	8.389	3.226	44.083	19.562	108.972	26.777	296.623	72.648	10487.6	1.919	n.d.	263.789	630.532		0.62	714.193
CJ48	Tonalite	core		0.001	32.9	0.008	5.8752	0.188	672.577	1.005	0.0071	8.374	0.095	1.459	2.578	1.08	12.59	4.35	52.676	21.065	106.636	24.422	261.17	60.076	8761.44	0.439	n.d.	106.135	180.602		0.62	740.863
CJ48	Tonalite	rim		0	32.9	n.d.	4.91598	0.221	707.285	2.373	0.0017	11.434	0.032	0.673	1.45	0.592	9.566	3.734	51.247	21.8	116.91	27.189	293.248	68.692	9513.37	1.05	0.981	134.939	318.235		0.62	724.552
CJ48	Tonalite	core		0.001	32.9	n.d.	4.19657	0.201	643.808	1.28	0.0018	6.932	0.024	0.521	1.384	0.33	9.67	3.813	52.176	21.559	108.59	24.192	238.015	51.982	10086.1	0.718	n.d.	92.458	247.606		0.62	710.506
CJ48	Tonalite	rim		n.d.	32.9	n.d.	5.81525	0.271	1224.76	4.673	0.0028	18.379	0.061	1.223	2.703	0.663	17.854	7.089	95.235	39.987	202.575	44.457	435.236	93.573	9308.31	1.83	0.828	295.863	584.241		0.62	739.91
CJ48	Tonalite	core		0	32.9	n.d.	2.63784	0.165	261.553	0.957	0.0008	6.847	0.011	0.195	0.525	0.192	3.392	1.284	18.191	7.972	44.423	10.834	123.385	29.846	10869	0.675	n.d.	70.706	213.515		0.62	671.484
CJ48	Tonalite	rim		0	32.9	0.012	3.35726	0.257	923.392	3.921	0.0035	16.727	0.076	1.324	2.681	0.697	15.187	5.339	68.807	28.328	144.33	33.418	343.262	81.393	10304.6	2.758	n.d.	304.925	748.724		0.62	691.358
CJ48	Tonalite	core		0	32.9	0.008	3.0575	0.175	512.9	1.63	0.0026	11.418	0.027	0.518	1.292	0.45	7.513	2.79	36.745	16.036	86.896	21.322	234.413	57.287	10605.6	1.004	n.d.	179.019	462.402		0.62	683.552
CJ48	Tonalite	rim		0	32.9	n.d.	3.41721	0.198	732.382	3.352	0.0021	12.417	0.028	0.617	1.477	0.414	10.181	3.961	52.785	22.557	122.038	28.467	297.548	68.51	10676.9	1.603	n.d.	199.936	572.05		0.62	692.849
CJ48	Tonalite	core		0	32.9	0.006	3.0575	0.183	561.054	2.514	0.0038	13.572	0.042	0.642	1.584	0.477	8.617	3.169	41.369	17.314	91.278	21.604	229.205	54.654	10327	1.284	n.d.	205.714	478.255		0.62	683.552
CJ48	Tonalite	rim		0	32.9	n.d.	3.71696	0.194	516.452	2.183	0.0015	13.029	0.032	0.625	1.487	0.374	7.83	2.924	38.223	15.889	83.069	19.28	203.429	46.791	10750.4	1.252	n.d.	228.528	525.004		0.62	699.999
CJ48	Tonalite	core		0	32.9	0.007	3.29731	0.214	691.713	1.886	0.0043	13.786	0.076	1.233	2.298	0.726	11.814	4.077	52.74	21.346	109.578	25.734	273.313	64.122	10322.4	0.948	n.d.	257.696	522.514		0.62	689.844
CJ48	Tonalite	rim		0	32.9	n.d.	3.29731	0.218	683.072	3.172	0.0022	14.465	0.034	0.673	1.535	0.476	9.963	3.755	52.024	21.321	114.659	26.357	277.021	63.993	10390.6	1.54	0.931	303.713	662.156		0.62	689.844
CJ48	Tonalite			n.d.	32.9	n.d.	3.53711	0.247	816.593	2.696	0.0065	17.974	0.093	1.459	2.768	0.9	14.236	4.842	60.946	25.376	131.637	30.098	320.534	75.417	10322.3	1.292	n.d.	355.899	707.122		0.62	695.769
CJ48	Tonalite			0	32.9	n.d.	3.23735	0.211	703.636	1.51	0.005	12.118	0.057	1.026	2.164	0.665	12.091	4.39	54.996	22.705	117.416	26.724	282.649	65.447	9952.7	0.833	n.d.	212.415	454.507		0.62	688.307
CJ48	Tonalite			0	32.9	n.d.	9.71206	0.611	3880.05	6.244	0.1593	53.649	1.448	20.286	27.614	10.071	103.871	31.188	343.833	125.762	602.342	131.46	1313.53	290.798	7528.94	1.566	n.d.	1540.55	1214.16		0.62	789.869
CJ48	Tonalite			0.001	32.9	n.d.	3.1774	0.219	830.706	1.967	0.0127	16.293	0.114	2.012	3.447	1.031	15.977	5.455	66.959	26.977	136.724	30.92	319.039	73.687	10345.9	0.959	n.d.	339.162	582.975		0.62	686.747
CJ48	Tonalite			0	32.9	0.009	4.61623	0.25	1082.54	3.689	0.0066	18.416	0.106	1.848	3.737	0.906	21.198	7.374	90.951	35.956	175.773	38.234	380.84	83.774	9626.38	1.339	1.143	350.198	639.166		0.62	718.919
CJ48	Tonalite			n.d.	32.9	n.d.	29.1961	0.222	1215.71	2.087	0.0317	27.446	0.304	4.715	7.393	2.528	33.559	10.725	121.548	42.761	190.904	37.637	336.581	65.404	7678.57	0.676	n.d.	37.927	50.258		0.62	915.688
CJ48	Tonalite			0	32.9	0.006	5.45554	0.411	2277.71	4.674	0.0438	43.3	0.443	6.77	11.56	3.343	53.572	17.084	203.181	76.056	361.923	77.319	750.164	159.249	8933.09	1.64	n.d.	909.198	1020.52		0.62	734.017
CJ48	Tonalite			0.001	32.9	n.d.	2.9376	0.224	846.925	2.009	0.0164	18.515	0.144	1.843	3.644	1.124	17.143	5.818	71.859	27.546	141.208	32.234	324.68	75.61	9618.11	1.108	1.812	410.512	643.229		0.62	680.251
CJ48	Tonalite			0	32.9	n.d.	4.79608	0.194	772.578	1.312	0.0051	13.402	0.072	1.263	2.312	0.923	13.526	4.713	60.005	24.213	126.22	29.175	304.279	68.203	9589.5	0.572	n.d.	227.331	419.159		0.62	722.333
CJ48	Tonalite			0.001	32.9	n.d.	5.51549	0.289	1356.81	6.224	0.0574	23.122	0.151	2.045	4.081	0.771	22.741	8.547	108.98	43.902	221.068	48.261	460.46	98.131	9016.54	2.149	n.d.	429.089	717.037		0.62	735.021
CJ48	Tonalite			0.001	32.9	0.221	7.19412	0.445	3701.13	8.325	0.1508	65.033	1.277	17.749	27.129	5.478	113.342	34.006	365.603	124.175	537.671	104.179	920.798	174.211	7854.63	1.648	5.646	1571.25	1441.31		0.62	760.055
CJ48	Tonalite			0.001	32.9	n.d.	5.21574	0.297	1236.11	3.094	0.0084	16.802	0.065	1.389	3.421	1.011	21.033	7.665	105.254	41.872	210.263	46.898	492.364	104.722	9380.66	1.106	n.d.	345.043	557.837		0.62	729.909
CJ48	Tonalite			n.d.	32.9	n.d.	3.65701	0.22	1409.43	2.141	0.0047	8.588	0.101	1.995	5.434	0.89	36.031	12.235	141.291	49.239	210.375	39.96	356.704	69.37	10042.3	0.964	n.d.	232.257	525.193		0.62	698.608
CJ48	Tonalite			n.d.	32.9	n.d.	5.81525	0.518	3678.85	4.393	0.0494	34.975	0.583	9.413	17.166	3.815	85.953	28.964	339.412	126.674	586.694	119.642	1097.82	218.623	9214.47	1.62	n.d.	1034.5	1190.95		0.62	739.91
CJ26	Tonalite	core		0	32.9	n.d.	10.0118	0.737	3935.66	7.727	0.0119	55.648	0.239	4.395	10.12	5.126	60.278	22.512	294.198	123.027	646.42	149.132	1598.3	365.557	7426.13	1.598	n.d.	734.205	763.407		0.62	792.985
CJ26	Tonalite	rim		0	32.9	n.d.	3.89681	0.195	695.476	2.261	0.0015	12.91	0.042	0.744	1.867	0.479	11.501	4.158	54.486	22.504	114.121	25.509	253.671	55.363	10003.7	1.129	n.d.	245.008	529.839		0.62	704.063
CJ26	Tonalite	rim		n.d.	32.9	n.d.	3.77691	0.27	914.855	4.707	0.0025	16.447	0.042	0.763	1.92	0.527	11.576	4.666	64.041	27.769	153.046	37.314	395.372	93.062	11189.7	2.179	n.d.	267.494	775.493		0.62	701.371
CJ26	Tonalite	core		n.d.	32.9	n.d.	3.0575	0.167	389.66	1.657	0.0028	10.11	0.03	0.402	0.924	0.312	5.457	2.162	28.257	12.343	65.343	15.435	169.123	40.761	9973.15	0.936	n.d.	155.273	386.638		0.62	683.552
CJ26	Tonalite	rim		0	32.9	0.006	2.75775	0.214	560.481	2.499	0.0021	11.049	0.029	0.548	1.278	0.383	7.855	3.039	40.549	17.19	92.34	22.591	236.612	56.824	11038.3	1.433	n.d.	202.856	568.377		0.62	675.085
CJ26	Tonalite	rim		0	32.9	n.d.	2.39804	0.2	545.843	2.578	0.0019	11.749	0.025	0.472	1.065	0.36	6.951	2.668	36.925	15.953	88.555	21.58	235.558	56.856	10945.8	1.344	n.d.	171.562	452.968		0.62	663.853
CJ26	Tonalite	core		0.001	32.9	0.01	4.19657	0.297	1002.78	4.113	0.1636	18.437	0.103	1.242	2.475	0.58	14.55	5.758	76.806	32.426	166.54	37.6	379.214	83.699	10489.3	1.655	n.d.	298.695	625.794		0.62	710.506
CJ26	Tonalite	rim		0	32.9	n.d.	2.8177	0.179	502.912	1.833	0.0012	9.097	0.022	0.473	1.283	0.333	7.417	2.833	38.29	15.728	82.911	19.717	208.357	49.769	11017.9	1.17	n.d.	160.402	436.666		0.62	676.837
CJ26	Tonalite	core		0	32.9	n.d.	3.1774	0.286	883.534	1.956	0.0101	11.919	0.056	1.018	2.63	0.609	13.978	4.962	63.243	26.099	140.438	31.829	327.778	75.126	12293.6	0.922	n.d.	217.159	527.86		0.62	686.747
CJ26	Tonalite	rim		0	32.9	0.015	2.9376	0.203	397.426	2.206	0.0011	11.709	0.022	0.399	0.934	0.319	5.374	2.034	27.5	11.69	65.008	16.11	176.605	43.695	11130.1	1.372	n.d.	190.249	495.987		0.62	680.251
CJ26	Tonalite	core		0	32.9	0.009	2.45799	0.21	621.912	1.493	0.0025	9.271	0.026	0.527	1.346	0.419	8.861	3.358	45.703	19.495	101.497	23.713	249.946	58.375	10227.1	0.816	n.d.	151.019	403.986		0.62	665.818
CJ26	Tonalite	rim		0	32.9	n.d.	2.51794	0.19	549.287	2.294	0.0015	12.219	0.034	0.622	1.475	0.374	8.412	3.142	41.743	17.399	89.322	20.633	218.068	50.32	10859	1.254	n.d.	219.763	550.735		0.62	667.744
CJ26	Tonalite	core		0	32.9	n.d.	3.11745	0.184	492.98	1.611	0.0017	10.236	0.03	0.477	1.198	0.439	6.92	2.597	35.055	14.711	79.876	19.458	214.888	52.662	10260.7	0.856	n.d.	153.274	414.101		0.62	685.162
CJ26	Tonalite	rim		0	32.9	0.009	4.55628	0.194	681.35	2.451	0.0008	11.986	0.034	0.56	1.478	0.406	10.109	3.869	49.854	20.837	106.76	24.057	239.542	53.768	10233	1.196	n.d.	206.942	456.233		0.62	717.757
CJ26	Tonalite	core		0	32.9	0.019	3.95677	0.226	679.622	2.081	0.0027	12.913	0.036	0.653	1.54	0.567	9.818	3.745	48.872	20.584	109.647	25.904	277.322	65.783	10237.5	0.984	0.983	208.143	500.346		0.62	705.384
CJ26	Tonalite	rim		0	32.9	n.d.	2.51794	0.177	379.319	1.72	0.0017	7.951	0.015	0.301	0.907	0.249	5.204	2.06	27.077	11.683	62.332	14.529	155.842	36.79	11355.7	1.092	n.d.	145.654	477.249		0.62	667.744
CJ26	Tonalite	core		0.003	32.9	0.022	3.65701	0.14	275.225	1.651	0.0263	16.456	0.04	0.533	1.061	0.289	4.813	1.734	22.093	8.942	48.403	10.793	116.154	25.943	9550.77	0.691	n.d.	66.238	120.018		0.62	698.608
CJ26	Tonalite	rim		0	32.9	n.d.	2.99755	0.198	507.335	2.559	0.003	13.043	0.029	0.59	1.166	0.441	6.914	2.623	35.004	15.204	83.975	20.285	224.182	54.272	10803.2	1.508	n.d.	203.378	534.256		0.62	681.915
CJ26	Tonalite	core		0.001	32.9	n.d.	2.63784	0.187	412.519	1.296	0.0178	7.883	0.029	0.369	0.827	0.316	5.622	2.067	27.536	12.073	67.208	16.276	183.353	44.738	11054.3	0.774	n.d.	103.665	322.767		0.62	671.484
CJ26	Tonalite	rim		0	32.9	n.d.	3.23735	0.211	552.759	2.426	0.0016	12.593	0.021	0.53	1.211	0.416	7.767	3.152	40.428	16.874	90.762	21.436	229.093	54.722	10804.1	1.335	0.894	178.19	425.53		0.62	688.307
CJ26	Tonalite	core		0	32.9	n.d.	2.8177	0.254	837.909	2.917	0.0037	16.31	0.039	0.786	1.91	0.634	11.467	4.529	61.119	26.044	139.628	32.824	363.528	85.79	10841	1.36	n.d.	309.343	771.876		0.62	676.837
CJ26	Tonalite	rim		n.d.	32.9	0.011	3.59706	0.263	783.765	3.079	0.003	13.761	0.034	0.705	1.758	0.434	10.769	4.208	58.558	25.185	130.266	29.837	308.607	69.305	11706.7	1.446	n.d.	180.064	464.887		0.62	697.198
CJ26	Tonalite	core		0	32.9	n.d.	3.47716	0.206	645.83	2.362	0.0115	12.729	0.035	0.539	1.438	0.454	8.753	3.402	45.505	19.711	106.923	25.668	281.563	67.723	10974.4	1.159	n.d.	188.11	508.851		0.62	694.319
CJ26	Tonalite	rim		0	32.9	0.01	3.83686	0.238	915.158	4.079	0.0455	15.511	0.055	0.778	1.78	0.519	12.602	4.983	67.258	28.798	151.904	34.805	358.66	82.054	10409.9	1.625	n.d.	223.976	544.556		0.62	702.726
CJ26	Tonalite	core		n.d.	32.9	0.016	4.43637	0.251	1184.45	1.726	0.0181	16.799	0.21	3.138	5.461	1.665	24.072	8.009	93.993	37.178	183.224	41.004	415.64	94.684	9146.16	0.775	n.d.	405.156	614.706		0.62	715.394
CJ26	Tonalite	rim		n.d.	32.9	0.019	2.51794	0.239	926.846	1.682	0.0052	17.719	0.096	1.804	3.553	1.049	17.426	5.849	71.53	28.048	139.793	31.818	325.676	75.126	10620.2	0.901	0.797	364.92	641.1		0.62	667.744
CJ26	Tonalite	core		0	32.9	n.d.	2.63784	0.183	575.217	1.272	0.0043	10.593	0.071	1.044	2.15	0.576	10.445	3.662	45.9	18.604	93.545	21.607	223.631	52.276	10503.1	0.754	1.302	203.586	403.93		0.62	671.484
CJ26	Tonalite	rim		0	32.9	0.012	3.59706	0.233	862.331	3.899	0.0166	16.098	0.05	0.872	1.915	0.501	12.937	4.989	64.58	26.209	133.544	30.206	306.966	69.819	10390	1.581	n.d.	298.172	630.131		0.62	697.198
CJ26	Tonalite	core		0	32.9	n.d.	2.99755	0.236	856.666	2.183	0.0051	17.511	0.114	1.744	3.224	0.982	16.192	5.523	68.983	27.591	137.902	31.058	319.171	73.639	10593.5	1.052	n.d.	344.263	595.638		0.62	681.915
CJ26	Tonalite	rim		n.d.	32.9	0.008	3.89681	0.237	950.017	3.415	0.0012	13.452	0.039	0.706	2.032	0.506	13.489	5.206	69.98	30.364	159.725	36.708	377.274	85.305	10435	1.468	n.d.	203.44	533.754		0.62	704.063
CJ26	Tonalite	core		0	32.9	0.021	4.07667	0.236	1126.94	4.443	0.0196	28.327	0.197	3.507	5.096	1.456	24.186	8.342	100.212	38.194	185.687	41.652	406.102	86.73	9699.33	1.233	n.d.	562.541	872.736		0.62	707.976
CJ26	Tonalite	rim		0	32.9	n.d.	2.63784	0.181	370.396	1.309	0.0006	7.099	0.011	0.245	0.652	0.206	4.879	2.004	27.153	11.761	61.748	14.861	156.883	36.675	11248.8	0.866	n.d.	78.486	248.853		0.62	671.484
CJ26	Tonalite			n.d.	32.9	n.d.	2.9376	0.194	677.431	1.514	0.0016	9.988	0.042	0.821	1.728	0.452	10.634	4.027	51.42	21.359	112.113	26.402	269.961	62.871	11133.1	0.786	n.d.	159.275	373.659		0.62	680.251
CJ26	Tonalite			0	32.9	n.d.	3.11745	0.192	618.238	1.919	0.0076	14.775	0.058	0.998	1.862	0.637	9.983	3.522	45.549	19.176	103.759	24.603	269.893	64.216	9846.2	0.994	n.d.	273.068	543.832		0.62	685.162
CJ26	Tonalite			0	32.9	n.d.	9.35236	0.358	2207.82	1.591	0.0298	8.661	0.372	5.624	10.295	2.145	53.546	17.669	209.326	77.292	355.859	71.858	655.579	129.181	7794.58	0.579	n.d.	251.696	317.617		0.62	786.025
CJ26	Tonalite			0.001	32.9	0.007	3.35726	0.207	721.437	2.662	0.0173	13.786	0.074	1.137	2.054	0.624	11.825	4.131	51.974	21.404	109.226	25.386	262.765	60.14	10457.1	1.193	n.d.	266.616	539.224		0.62	691.358
CJ26	Tonalite			0	32.9	n.d.	2.03833	0.261	1096.44	2.269	0.0067	17.105	0.109	1.712	3.761	0.956	20.881	7.175	89.741	36.44	178.844	40.443	413.489	91.05	10932.1	1.275	n.d.	383.145	724.863		0.62	651.123
CJ26	Tonalite			0	32.9	n.d.	3.1774	0.208	629.484	2.177	0.0491	15.302	0.121	1.786	2.914	0.663	14.444	4.64	53.652	20.301	102.457	23.22	242.237	55.685	11958	1.057	n.d.	330.528	476.297		0.62	686.747
CJ26	Tonalite			0	32.9	0.007	8.57299	0.169	464.617	1.331	0.0045	15.903	0.063	1.156	2.052	0.41	10.012	3.262	37.89	15.078	73.717	16.038	155.841	32.42	10027.3	1.225	n.d.	47.957	63.077		0.62	777.269
CJ26	Tonalite			0.002	32.9	n.d.	3.95677	0.354	997.798	4.446	0.2135	6.533	0.146	1.748	3.303	0.289	19.469	7.041	85.838	33.682	162.601	34.846	344.656	69.494	9892.53	3.667	n.d.	270.377	1741.15		0.62	705.384
CJ26	Tonalite			0	32.9	0.013	2.8177	0.223	826.914	1.85	0.0228	11.97	0.082	1.235	2.528	0.541	15.187	5.595	69.764	27.766	137.216	30.03	298.208	65.08	10673.9	1.058	n.d.	269.661	481.284		0.62	676.837
CJ26	Tonalite			0.001	32.9	0.012	5.8752	0.278	1858.6	4.548	0.0501	36.232	0.401	5.892	9.42	2.984	41.141	13.343	159.197	59.509	287.706	62.253	620.934	136.433	8296.19	1.563	n.d.	890.357	969.771		0.62	740.863
CJ26	Tonalite			0.01	32.9	0.012	6.41476	0.573	1804.08	2.083	0.0215	15.374	0.207	3.709	7.149	1.826	43.611	14.918	178.546	66.67	309.352	62.843	576.991	112.319	9873.53	0.955	n.d.	363.577	535.953		0.62	749.1
CJ26	Tonalite			0	32.9	n.d.	4.37642	0.2	806.067	1.009	0.0111	17.271	0.09	1.527	2.715	1.324	16.89	5.576	67.682	26.814	131.675	29.536	301.804	65.626	10251.3	0.294	n.d.	97.555	285.233		0.62	714.193
CJ26	Tonalite			0	32.9	n.d.	2.63784	0.189	595.672	3.152	0.0038	19.238	0.039	0.81	1.645	0.519	9.654	3.444	43.534	17.906	92.093	21.448	230.38	52.99	10701.2	1.649	n.d.	635.053	942.017		0.62	671.484
CJ26	Tonalite			0.002	32.9	n.d.	5.21574	0.3	1393.73	3.204	0.0385	37.419	0.294	4.429	7.323	1.719	36.645	11.523	129.319	47.835	223.954	46.605	435.229	86.104	10517.8	1.48	n.d.	337.129	411.325		0.62	729.909
CJ26	Tonalite			n.d.	32.9	n.d.	3.65701	0.273	896.192	1.879	0.0134	18.923	0.188	2.657	4.491	1.318	20.29	6.37	78.189	30.029	149.633	33.689	347.475	77.506	11113.4	0.911	n.d.	410.342	619.35		0.62	698.608
CJ26	Tonalite			n.d.	32.9	n.d.	4.13662	0.24	1090.16	2.094	0.0119	17.505	0.166	2.899	4.845	1.309	22.175	7.844	92.14	35.348	171.113	36.357	368.158	76.628	10712	1.025	n.d.	255.563	389.212		0.62	709.249
CJ10A	Tonalite	core		0	32.9	0.014	5.15579	0.245	896.369	1.198	0.0037	11.725	0.074	1.306	2.795	0.937	14.661	5.016	62.764	24.495	126.286	28.305	293.152	65.585	11138.5	0.713	n.d.	219.409	440.498		0.62	728.858
CJ10A	Tonalite	rim		0	32.9	n.d.	3.71696	0.232	815.138	1.308	0.007	13.813	0.134	2.098	3.26	1.124	15.324	5.245	63.036	25.4	130.057	30.48	321.051	75.114	10255.5	0.95	n.d.	294.394	555.274		0.62	699.999
CJ10A	Tonalite	core		0.001	32.9	0.011	3.71696	0.18	614.306	1.105	0.0022	8.841	0.032	0.455	1.119	0.463	8.126	3.279	43.268	18.791	100.62	24.677	266.819	65.774	10451.7	0.782	n.d.	130.372	354.363		0.62	699.999
CJ10A	Tonalite	rim		0	32.9	n.d.	4.25652	0.188	469.872	1.72	0.001	8.131	0.025	0.439	0.977	0.408	5.915	2.392	31.412	14.174	78.971	19.428	215.566	53.834	10083.4	1.17	1.149	107.218	322.471		0.62	711.749
CJ10A	Tonalite	core		0	32.9	n.d.	4.55628	0.153	339.155	1.001	0.0007	6.308	0.02	0.386	0.708	0.376	4.417	1.797	24.184	10.539	57.487	14.196	154.185	37.986	9382.37	0.562	n.d.	96.217	248.688		0.62	717.757
CJ10A	Tonalite			0	32.9	n.d.	3.59706	0.238	891.46	1.42	0.0104	12.369	0.151	2.449	3.997	1.352	18.556	6.265	75.213	29.045	143.18	33.336	344.973	71.077	8983.97	0.777	n.d.	294.847	543.598		0.62	697.198
CJ10A	Tonalite			0.001	32.9	n.d.	5.9951	0.279	1284.25	2.684	0.017	18.704	0.151	2.558	4.97	1.473	26.419	9.213	111.737	42.039	200.382	44.76	441.276	84.487	9366.93	0.889	n.d.	347.609	438.311		0.62	742.745
CJ10A	Tonalite			0.001	32.9	0.007	5.9951	0.161	402.837	0.912	0.001	7.232	0.034	0.532	1.08	0.398	6.245	2.269	30.632	13.006	67.877	16.541	182.724	41.227	9377.16	0.512	n.d.	99.522	246.146		0.62	742.745
CJ10A	Tonalite			0.001	32.9	n.d.	5.9951	0.142	263.536	0.758	0.02	5.807	0.042	0.662	0.923	0.394	4.134	1.586	20.085	7.98	42.7	10.576	121.969	28.072	10460.8	0.503	n.d.	81.655	220.851		0.62	742.745
CJ10A	Tonalite			0.001	32.9	0.008	5.9951	0.167	427.025	0.779	0.003	7.157	0.045	0.732	1.356	0.482	7.294	2.701	33.038	13.392	71.466	16.752	179.901	41.069	9816.05	0.515	n.d.	102.293	230.077		0.62	742.745
CJ10A	Tonalite			0	32.9	0.013	5.9951	0.23	878.132	1.929	0.008	11.967	0.099	1.649	3.031	1.052	15.563	5.33	66.648	26.36	135.267	31.176	329.797	71.371	9532.43	0.801	n.d.	251.26	421.128		0.62	742.745
CJ10A	Tonalite			0	32.9	n.d.	5.9951	0.183	669.83	0.908	0.008	9.142	0.087	1.327	2.534	0.875	12.188	4.2	52.751	20.427	104.145	23.884	251.484	55.962	9491.86	0.569	n.d.	181.398	347.875		0.62	742.745
CJ10A	Tonalite			0.001	32.9	n.d.	4.43637	0.248	756.012	1.733	0.004	10.626	0.065	0.912	2.456	0.725	11.974	4.268	56.873	22.669	122.431	28.693	311.588	68.939	9759.05	0.857	n.d.	220.163	428.863		0.62	715.394
CJ10A	Tonalite			0.001	32.9	n.d.	8.09338	0.355	2443.79	1.43	0.0437	9.121	0.369	6.338	11.956	0.776	63.682	20.339	231.783	84.949	386.39	76.841	695.628	127.719	10230.7	0.698	n.d.	295.78	451.807		0.62	771.554
CJ10A	Tonalite			0	32.9	n.d.	3.65701	0.144	423.391	1.791	0.0024	8.985	0.024	0.5	0.994	0.345	5.819	2.232	30.58	13.158	73.196	17.577	191.644	45.073	10016.7	0.861	n.d.	139.626	365.568		0.62	698.608
CJ35	Hbl-bt-gabbro	core		0.001	32.9	n.d.	3.11745	0.191	383.578	0.943	0.0011	6.118	0.02	0.369	0.898	0.279	5.297	2.042	26.897	11.836	63.979	15.327	170.983	41.095	10703.9	0.566	n.d.	84.536	252.149		0.62	685.162
CJ35	Hbl-bt-gabbro	rim		0	32.9	0.008	2.39804	0.16	269.364	1.029	0.001	7.708	0.016	0.273	0.674	0.216	3.924	1.466	19.752	8.469	45.7	11.032	121.325	29.344	11492.4	0.716	n.d.	106.699	307.421		0.62	663.853
CJ35	Hbl-bt-gabbro	core		0.001	32.9	n.d.	4.61623	0.155	380.919	0.916	0.0029	6.368	0.018	0.34	0.959	0.275	5.555	2.004	28.497	12.033	67.007	15.421	173.739	41.3	11807.6	0.526	n.d.	83.609	242.674		0.62	718.919
CJ35	Hbl-bt-gabbro	rim		0	32.9	n.d.	2.51794	0.181	404.834	1.562	0.0012	8.216	0.017	0.332	0.937	0.286	5.452	2.082	28.24	12.28	68.383	17.195	191.778	47.416	10986.7	1.204	n.d.	113.211	360.084		0.62	667.744
CJ35	Hbl-bt-gabbro	core		0.001	32.9	n.d.	4.43637	0.173	378.937	1.061	0.0012	7.729	0.019	0.361	0.844	0.304	5.133	1.972	26.034	11.348	61.092	14.49	159.107	37.89	10214.8	0.614	n.d.	101.54	266.562		0.62	715.394
CJ35	Hbl-bt-gabbro	rim		n.d.	32.9	0.017	3.47716	0.208	648.279	1.191	0.0061	9.703	0.078	1.056	2.154	0.669	10.946	3.819	48.225	19.849	101.24	22.906	241.316	56.094	9681.41	0.633	1.39	178.184	353.308		0.62	694.319
CJ35	Hbl-bt-gabbro	core		0	32.9	n.d.	3.71696	0.251	937.421	1.218	0.0071	12.431	0.132	2.238	3.748	1.12	17.75	5.926	71.992	28.476	142.615	32.088	337.667	77.355	10421.2	0.726	n.d.	295.054	529.543		0.62	699.999
CJ35	Hbl-bt-gabbro	rim		0	32.9	0.008	4.07667	0.204	591.848	2.107	0.002	10.272	0.029	0.534	1.176	0.425	7.866	3.002	40.863	18.104	99.098	24.169	264.03	62.692	10468.2	1.105	n.d.	152.801	439.257		0.62	707.976
CJ35	Hbl-bt-gabbro	core		0	32.9	n.d.	2.63784	0.194	589.585	1.121	0.0023	9.513	0.048	0.898	1.926	0.612	10.1	3.666	45.722	18.694	94.985	21.912	232.883	54.369	11109	0.706	n.d.	168.146	364.022		0.62	671.484
CJ35	Hbl-bt-gabbro	rim		0	32.9	n.d.	2.51794	0.219	738.547	1.489	0.004	13.317	0.066	1.261	2.694	0.73	13.584	4.753	59.02	23.84	118.585	26.909	276.668	62.741	10690.1	0.948	n.d.	243.022	499.346		0.62	667.744
CJ35	Hbl-bt-gabbro	core		0	32.9	n.d.	6.17495	0.258	855.677	2.825	0.0042	13.299	0.047	0.728	1.598	0.683	9.6	4.003	54.682	25.267	137.864	31.448	343.851	78.814	9822.91	1.077	n.d.	222.417	492.299		0.62	745.512
CJ35	Hbl-bt-gabbro	rim		0.001	32.9	n.d.	2.75775	0.15	238.142	0.894	0.0025	5.913	0.01	0.185	0.515	0.174	3.407	1.293	17.44	7.565	40.696	9.913	107.81	25.691	10878.8	0.613	n.d.	84.646	261.827		0.62	675.085
CJ35	Hbl-bt-gabbro	core		0	32.9	n.d.	5.57544	0.192	649.664	1.5	0.0375	11.517	0.083	1.042	2.004	0.746	11.113	3.643	49.337	21.019	110.474	26.116	279.115	66.156	10569.8	0.797	n.d.	168.598	321.809		0.62	736.015
CJ35	Hbl-bt-gabbro	rim		0	32.9	n.d.	3.71696	0.195	477.384	1.713	0.0015	8.8	0.027	0.381	0.972	0.348	6.451	2.443	32.729	14.318	80.547	19.725	219.631	53.016	10182.8	1.03	n.d.	120.879	330.297		0.62	699.999
CJ35	Hbl-bt-gabbro	core		0.001	32.9	n.d.	3.71696	0.237	869.9	1.706	0.002	10.349	0.036	0.665	1.848	0.497	12.329	4.863	63.306	26.622	137.342	31.536	323.504	72.224	10044.9	0.848	n.d.	159.182	410.571		0.62	699.999
CJ35	Hbl-bt-gabbro	rim		n.d.	32.9	n.d.	4.07667	0.233	847.324	3.652	0.0033	16.552	0.041	0.813	1.875	0.522	12.118	4.549	61.273	26.292	140.555	32.865	346.145	79.616	11098.5	1.6	1.675	233.35	575.014		0.62	707.976
CJ35	Hbl-bt-gabbro	core		0.001	32.9	n.d.	2.8177	0.192	486.078	1.157	0.0009	7.616	0.022	0.412	1.098	0.336	6.588	2.555	34.344	15.035	79.739	19.554	212.02	51	10651.4	0.669	n.d.	122.993	356.551		0.62	676.837
CJ35	Hbl-bt-gabbro	rim		0	32.9	0.019	3.1774	0.219	557.817	2.288	0.0022	12.122	0.028	0.556	1.216	0.372	7.435	2.862	39.357	16.963	92.662	22.542	248.131	59.907	10671.3	1.246	n.d.	189.779	485.163		0.62	686.747
CJ35	Hbl-bt-gabbro			0	32.9	0.013	4.37642	0.151	473.045	0.773	0.0168	7.122	0.053	0.719	1.521	0.447	8.038	2.812	36.094	14.202	72.755	17.367	185.06	42.535	11495.1	0.437	n.d.	121.28	220.186		0.62	714.193
CJ35	Hbl-bt-gabbro	core		0	32.9	0.016	3.29731	0.168	380.885	0.904	0.001	5.823	0.019	0.281	0.817	0.28	5.094	2.123	28.503	12.204	65.554	15.47	167.72	38.974	10383.9	0.522	n.d.	74.381	207.767		0.62	689.844
CJ35	Hbl-bt-gabbro	rim		0	32.9	n.d.	4.49632	0.169	435.636	1.48	0.0014	7.859	0.02	0.432	0.929	0.334	5.634	2.234	31.061	13.483	71.957	17.283	186.482	43.858	9825.39	0.738	n.d.	98.117	248.521		0.62	716.582
CJ35	Hbl-bt-gabbro			0	32.9	0.007	4.13662	0.215	635.404	2.422	0.0032	11.422	0.038	0.596	1.449	0.527	8.199	3.105	42.436	18.83	102.015	24.834	271.639	65.761	10440.8	1.278	n.d.	203.273	543.548		0.62	709.249
CJ35	Hbl-bt-gabbro	core		0	32.9	n.d.	3.29731	0.202	798.963	1.163	0.0057	10.289	0.085	1.608	2.817	0.871	14.132	4.844	61.799	24.98	125.143	28.262	292.908	67.149	9360.53	0.628	n.d.	201.311	357.277		0.62	689.844
CJ35	Hbl-bt-gabbro	rim		0.001	32.9	n.d.	2.99755	0.235	415.746	1.108	0.038	9.972	0.035	0.417	1.458	0.342	6.752	2.543	29.621	13.211	72.63	16.957	178.782	40.556	12339.2	0.689	n.d.	209.442	387.073		0.62	681.915
CJ35	Hbl-bt-gabbro	core		0	32.9	n.d.	3.35726	0.177	475.125	1.697	0.0126	8.643	0.029	0.487	1.054	0.329	6.18	2.408	32.697	14.976	80.944	19.745	224.29	54.889	10452.8	0.971	n.d.	129.29	361.775		0.62	691.358
CJ35	Hbl-bt-gabbro	rim		0	32.9	0.017	2.6978	0.168	352.183	1.637	0.001	10.125	0.023	0.352	0.868	0.318	4.956	1.861	25.161	10.895	59.657	14.833	164.767	39.583	11021.4	1.191	n.d.	181.907	607.51		0.62	673.301
CJ35	Hbl-bt-gabbro	core		0.001	32.9	0.015	5.57544	0.475	698.347	2.616	0.0247	13.009	0.046	0.729	1.542	0.478	9.456	3.738	51.068	22.054	115.824	27.61	296.614	69.086	9263.19	1.202	n.d.	217.777	482.549		0.62	736.015
CJ35	Hbl-bt-gabbro	rim		0	32.9	n.d.	3.77691	0.25	964.067	4.069	0.0114	17.487	0.05	0.814	1.871	0.564	12.61	5.131	68.608	29.475	153.586	35.424	373.256	83.774	9914.3	1.731	n.d.	257.681	606.867		0.62	701.371
CJ35	Hbl-bt-gabbro	core		n.d.	32.9	n.d.	11.5705	0.39	1924.02	3.822	0.0112	20.689	0.117	2.083	4.573	1.725	30.306	11.526	148.118	59.823	300.164	66.025	658.916	139.791	8711.67	1.132	n.d.	419.974	608.519		0.62	808.072
CJ35	Hbl-bt-gabbro	rim		0	32.9	n.d.	3.65701	0.176	489.594	1.416	0.0023	8.233	0.027	0.418	1.012	0.373	6.598	2.456	34.672	15.052	81.396	19.424	208.473	48.45	10112.3	0.671	n.d.	106.375	264.179		0.62	698.608
CJ35	Hbl-bt-gabbro			0.001	32.9	n.d.	3.0575	0.182	460.612	0.93	0.0006	6.768	0.019	0.42	0.997	0.335	6.076	2.293	31.437	13.7	74.041	17.7	196.156	47.571	10153.7	0.547	n.d.	100.05	290.325		0.62	683.552
CJ35	Hbl-bt-gabbro			0	32.9	n.d.	3.95677	0.203	818.124	1.092	0.0067	10.991	0.123	1.851	3.093	1.029	15.215	4.962	63.239	25.14	127.075	29.093	304.63	69.731	9965.61	0.616	n.d.	229.293	404.38		0.62	705.384
CJ35	Hbl-bt-gabbro	rim		0	32.9	n.d.	4.25652	0.203	675.868	2.296	0.0081	11.376	0.03	0.562	1.584	0.433	9.602	3.731	49.553	20.787	108.505	24.952	258.333	58.5	10517.4	1.177	1.099	176.339	419.09		0.62	711.749
CJ35	Hbl-bt-gabbro	core		0	32.9	n.d.	4.91598	0.197	799.302	1.016	0.0046	8.373	0.06	1.208	2.486	0.626	14.824	5.331	68.266	27.038	131.391	28.282	270.688	58.003	8787.33	0.515	n.d.	117.995	215.228		0.62	724.552
CJ35	Hbl-bt-gabbro	rim		0	32.9	n.d.	2.6978	0.15	369.933	1.406	n.d.	11.088	0.024	0.53	0.998	0.297	5.689	2.121	28.179	11.358	61.87	14.657	156.807	37.095	9985.37	1.018	n.d.	203.46	527.156		0.62	673.301
CJ35	Hbl-bt-gabbro	core		0.001	32.9	n.d.	2.99755	0.143	322.241	0.849	0.0012	5.075	0.012	0.231	0.536	0.179	4.115	1.626	23.466	10.055	55.438	13.514	145.805	34.153	11747.9	0.55	n.d.	55.339	192.888		0.62	681.915
CJ35	Hbl-bt-gabbro	rim		0	32.9	n.d.	3.89681	0.192	536.88	1.583	0.001	8.129	0.027	0.442	1.062	0.318	7.004	2.716	37.798	16.181	89.014	21.228	231.479	54.284	10905.2	0.901	n.d.	103.677	312.139		0.62	704.063
CJ35	Hbl-bt-gabbro	core		0.001	32.9	0.008	5.51549	0.341	1354.73	1.824	0.0167	18.294	0.177	2.813	5.411	1.454	27.266	9.505	117.335	45.874	221.627	48.124	469.498	100.365	9478.63	0.751	n.d.	356.367	475.666		0.62	735.021
CJ35	Hbl-bt-gabbro	rim		0.001	32.9	n.d.	3.35726	0.18	414.672	0.895	0.0017	6.094	0.019	0.344	0.86	0.306	5.459	2.119	29.198	12.567	69.019	16.551	181.498	43.983	9727.39	0.513	n.d.	82.83	244.881		0.62	691.358
CJ35	Hbl-bt-gabbro	core		0.006	32.9	n.d.	5.7553	0.375	1091.55	4.449	0.0431	24.942	0.098	1.404	2.734	0.972	16.557	6.246	82.92	35.018	180.4	42.189	438.402	102.042	10441.9	1.743	n.d.	629.555	818.306		0.62	738.949
CJ35	Hbl-bt-gabbro	rim		n.d.	32.9	n.d.	3.0575	0.221	639.016	3.075	0.0016	13.235	0.032	0.582	1.345	0.5	8.069	3.214	42.929	18.843	104.891	25.553	283.537	69.382	10419.4	1.576	n.d.	210.591	582.522		0.62	683.552
CJ35	Hbl-bt-gabbro	core		0	32.9	0.009	7.97348	0.415	2430.92	11.5	0.0144	42.888	0.148	2.428	6.467	2.891	43.923	16.768	206.401	79.151	368.84	77.497	746.634	153.271	9142.73	1.931	n.d.	645.939	1010.2		0.62	770.083
CJ35	Hbl-bt-gabbro	rim		0	32.9	n.d.	3.41721	0.221	573.197	1.901	0.0015	9.836	0.023	0.525	1.167	0.396	7.432	2.95	40.036	17.659	94.96	22.502	246.334	59.034	9822.74	0.901	n.d.	145.557	394.897		0.62	692.849
CJ12B	Hbl-bt-gabbro	core		0.001	32.9	n.d.	4.67618	0.19	583.267	1.18	0.0006	9.042	0.028	0.527	1.261	0.464	8.331	3.11	41.288	18.139	98.784	22.894	254.72	61.056	9417.54	0.625	n.d.	116.17	267.186			720.069
CJ12B	Hbl-bt-gabbro	rim		0.001	32.9	0.013	4.67618	0.195	323.222	1.201	0.0134	9.38	0.025	0.426	0.769	0.352	4.5	1.721	22.966	10.107	54.9	13.449	153.039	37.937	10363.4	0.79	n.d.	130.166	318.877			720.069
CJ12B	Hbl-bt-gabbro	core		0	32.9	0.017	3.59706	0.18	382.658	0.674	n.d.	6.645	0.026	0.436	0.99	0.385	6.129	2.215	28.678	11.887	62.868	14.689	157.515	37.428	10264.2	0.444	n.d.	82.727	200.456			697.198
CJ12B	Hbl-bt-gabbro	rim		0.001	32.9	0.011	5.27569	0.15	339.208	1.066	0.0018	6.546	0.018	0.327	0.715	0.284	4.78	1.784	24.409	10.457	56.529	13.347	145.255	34.873	10093.8	0.571	n.d.	90.058	223.547			730.95
CJ12B	Hbl-bt-gabbro	core		0.001	32.9	n.d.	3.89681	0.131	318.734	0.726	0.0059	5.56	0.023	0.316	0.857	0.319	4	1.691	22.428	9.79	53.985	13.017	142.308	33.951	9247.64	0.436	n.d.	60.584	172.19			704.063
CJ12B	Hbl-bt-gabbro	rim		n.d.	32.9	0.024	4.43637	0.219	466.65	1.471	0.0026	10.701	0.025	0.788	1.119	0.357	6.348	2.4	33.172	14.467	79.897	19.233	215.135	52.252	9791.02	0.876	n.d.	107.441	255.548			715.394
CJ12B	Hbl-bt-gabbro	core		0.001	32.9	n.d.	4.73613	0.182	493.928	0.919	0.0033	7.328	0.033	0.674	1.177	0.46	7.518	2.866	37.124	15.839	83.235	19.6	215.067	51.094	10008.9	0.519	n.d.	103.988	246.757			721.207
CJ12B	Hbl-bt-gabbro	rim		0	32.9	n.d.	6.115	0.353	758.788	2.949	0.0023	17.291	0.037	0.812	1.632	0.619	8.648	3.756	50.432	23.575	130.167	32.736	371.709	89.54	11387.8	1.403	n.d.	227.718	500.26			744.597
CJ12B	Hbl-bt-gabbro	core		0	32.9	n.d.	5.69534	0.26	1075.15	1.391	0.0051	12.537	0.097	1.838	3.589	0.941	19.18	7.042	88.737	34.831	170.915	37.623	375.273	80.99	10273.3	0.735	n.d.	220.471	393.089			737.979
CJ12B	Hbl-bt-gabbro	rim		0.001	32.9	n.d.	5.69534	0.223	564.556	1.848	0.0052	9.647	0.028	0.524	1.164	0.603	6.906	2.722	36.037	15.702	85.811	20.758	230.141	56.578	9704.5	0.625	n.d.	96.989	215.928			737.979
CJ12B	Hbl-bt-gabbro	core		0	32.9	n.d.	3.47716	0.241	1008.2	1.14	0.0107	11.089	0.123	2.193	4.129	1.047	22.054	7.079	89.257	34.457	166.245	34.711	356.114	76.211	9522.32	0.608	n.d.	220.62	352.609			694.319
CJ12B	Hbl-bt-gabbro	rim		0.002	32.9	0.17	4.13662	0.148	399.44	1.358	0.0031	8.618	0.019	0.427	1.002	0.336	4.671	1.808	26.24	11.583	66.978	16.813	200.887	51.696	8949.08	0.863	3.762	127.572	336.677			709.249
CJ12B	Hbl-bt-gabbro	core		0.001	32.9	0.009	4.01672	0.15	285.182	0.621	0.0007	5.859	0.014	0.283	0.755	0.276	3.992	1.613	21.519	9.242	50.24	11.767	128.535	31.157	10105	0.445	n.d.	51.693	136.61			706.688
CJ12B	Hbl-bt-gabbro	rim		0	32.9	0.016	3.83686	0.194	385.774	1.588	0.0021	9.001	0.017	0.359	0.787	0.339	4.77	1.789	25.027	11.634	65.688	16.394	192.586	49.308	10644.6	0.966	0.969	121.988	317.603			702.726
CJ12B	Hbl-bt-gabbro	core		0	32.9	0.008	9.29241	0.164	701.314	1.579	0.0065	10.314	0.048	0.767	1.472	0.671	9.093	3.569	48.06	21.244	114.463	27.127	299.284	72.825	7974.06	0.614	n.d.	150.677	246.11			785.373
CJ12B	Hbl-bt-gabbro	rim		0.001	32.9	n.d.	6.89436	0.152	530.901	1.377	0.0019	7.571	0.029	0.496	0.934	0.478	6.647	2.746	36.844	16.691	90.37	21.211	232.7	55.344	8665.39	0.66	n.d.	138.157	314.657			755.962
CJ12B	Hbl-bt-gabbro	core		0.001	32.9	n.d.	3.83686	0.19	449.474	0.848	0.0013	7.152	0.024	0.425	1.009	0.438	6.091	2.382	31.371	13.969	73.906	17.966	197.058	47.045	9476.86	0.487	n.d.	90.617	214.812			702.726
CJ12B	Hbl-bt-gabbro	rim		0	32.9	0.01	6.41476	0.199	788.394	3.578	0.0036	17.382	0.05	0.938	1.66	0.62	9.757	3.817	51.15	22.984	125.594	30.312	335.383	79.934	9678	1.484	1.526	333.102	597.371			749.1
CJ12B	Hbl-bt-gabbro	core		0	32.9	0.017	5.9951	0.284	1077.27	0.589	0.0145	3.847	0.075	1.802	4.255	0.876	22.343	7.932	97.411	37.421	170.265	35.835	321.126	64.064	8433.6	0.289	n.d.	64.508	112.159			742.745
CJ12B	Hbl-bt-gabbro	rim		0.001	32.9	n.d.	4.19657	0.189	388.393	1.022	0.0007	6.42	0.019	0.378	0.816	0.333	4.93	1.985	25.548	11.599	62.627	15.738	173.3	42.992	9964.57	0.532	n.d.	76.711	222.098			710.506
CJ12B	Hbl-bt-gabbro	core		0.001	32.9	n.d.	4.31647	0.177	521.773	1.067	0.0021	7.386	0.03	0.521	1.07	0.426	6.665	2.455	33.625	14.935	78.356	19.51	214.257	51.191	9407.67	0.51	n.d.	97.394	228.486			712.978
CJ12B	Hbl-bt-gabbro	rim		0	32.9	n.d.	5.63539	0.197	515.089	1.674	0.0035	9.613	0.028	0.529	1.094	0.442	7.203	2.718	34.334	15.515	85.368	20.334	227.065	55.036	9470.97	0.858	n.d.	128.369	288.051			737.002
CJ12B	Hbl-bt-gabbro	core		0.001	32.9	n.d.	4.25652	0.224	989.934	1.373	0.0063	11.428	0.108	1.838	3.147	0.831	17.091	6.193	78.38	31.74	159.386	35.413	347.089	75.835	9449.15	0.72	n.d.	207.734	375.698			711.749
CJ12B	Hbl-bt-gabbro	rim		0.001	32.9	0.008	3.77691	0.142	228.127	0.915	0.0085	6.595	0.013	0.225	0.466	0.191	3.015	1.185	16.243	7.002	38.93	9.635	106.821	25.995	10172.1	0.505	n.d.	67.656	183.833			701.371
CJ12B	Hbl-bt-gabbro	core		0	32.9	0.009	4.01672	0.17	525.881	0.976	0.0038	9.204	0.067	1.209	2.224	0.76	10.82	3.639	43.715	17.267	86.392	19.471	198.874	44.551	9307.08	0.641	n.d.	108.39	309.682			706.688
CJ12B	Hbl-bt-gabbro	rim		0	32.9	0.007	4.49632	0.154	398.131	1.364	0.0014	7.986	0.021	0.345	0.89	0.298	5.525	2.126	28.778	12.446	68.729	16.169	174.686	41.066	9925.12	0.789	1.446	88.041	241.276			716.582
CJ12B	Hbl-bt-gabbro	core		0	32.9	n.d.	3.77691	0.193	572.832	0.855	0.0029	9.196	0.042	0.736	1.807	0.642	10.291	3.621	45.879	18.37	95.302	21.04	217.732	49.193	10415.4	0.417	n.d.	129.743	254.411			701.371
CJ12B	Hbl-bt-gabbro	rim		0	32.9	0.008	5.81525	0.173	429.02	1.417	0.0014	8.882	0.025	0.397	1.097	0.347	5.825	2.293	30.264	13.211	73.041	17.351	186.562	44.589	9507.74	0.777	n.d.	94.63	234.425			739.91
CJ12B	Hbl-bt-gabbro	core		0.001	32.9	n.d.	7.19412	0.214	849.115	0.887	0.0174	9.44	0.179	2.594	3.657	1.456	17.642	5.858	71.377	27.805	136.82	30.494	307.116	69.579	8039.45	0.46	n.d.	182.499	275.998			760.055
CJ12B	Hbl-bt-gabbro	rim		0	32.9	n.d.	3.11745	0.16	312.182	1.007	0.0009	6.732	0.018	0.294	0.687	0.256	4.08	1.59	21.5	9.508	54.258	13.548	154.71	38.761	10113.5	0.703	n.d.	82.42	231.684			685.162
CJ12B	Hbl-bt-gabbro	core		0.001	32.9	n.d.	4.07667	0.181	538.971	0.978	0.003	8.156	0.039	0.694	1.378	0.624	7.924	2.899	39.454	16.882	91.363	22.262	244.506	59.546	8580.08	0.467	n.d.	110.763	249.849			707.976
CJ12B	Hbl-bt-gabbro	rim		0.001	32.9	0.013	5.21574	0.157	440.783	1.526	0.0016	8.799	0.025	0.468	0.877	0.37	6.063	2.278	31.364	13.673	75.906	18.598	206.985	50.062	9078.79	0.708	n.d.	103.672	252.858			729.909
CJ12B	Hbl-bt-gabbro	core		0.001	32.9	0.016	4.25652	0.174	429.713	0.813	0.0077	8.087	0.04	0.654	1.269	0.465	6.546	2.354	31.926	13.466	71.399	16.956	185.811	44.819	9493.23	0.514	n.d.	103.844	212.443			711.749
CJ12B	Hbl-bt-gabbro	rim		0	32.9	0.011	2.39804	0.148	345.912	1.338	0.0012	7.864	0.015	0.246	0.692	0.267	4.369	1.698	23.521	10.577	60.575	15.441	179.962	45.739	10922.7	0.966	n.d.	109.787	357.436			663.853
CJ12B	Hbl-bt-gabbro			0	32.9	0.015	4.97593	0.242	1173.97	1.898	0.0183	15.379	0.211	2.888	4.924	1.921	23.725	7.737	92.292	36.546	179.672	40.566	433.64	102.262	7925.65	0.683	n.d.	357.119	481.165			725.644
CJ12B	Hbl-bt-gabbro			0.001	32.9	n.d.	4.49632	0.221	544.881	0.955	0.0232	8.986	0.068	1.088	1.917	0.581	9.135	3.381	41.491	17.259	88.724	20.687	219.322	51.309	9983.75	0.604	n.d.	155.437	300.194			716.582
CJ12B	Hbl-bt-gabbro			0.001	32.9	0.006	4.07667	0.287	1343.73	3.46	0.0138	7.454	0.056	1.092	3.51	0.617	23.259	8.947	116.472	45.098	213.888	43.763	413.304	82.144	10712.4	1.343	n.d.	160.802	384.08			707.976
CJ12B	Hbl-bt-gabbro			0.001	32.9	n.d.	5.69534	0.274	917.203	1.437	0.0149	13.408	0.13	2.249	3.947	1.132	18.026	6.265	77.604	30.576	149.839	34.399	351.791	79.202	10117.8	0.827	n.d.	252.067	433.312			737.979
CJ12B	Hbl-bt-gabbro			0.002	32.9	n.d.	5.69534	0.155	404.636	0.847	0.0021	6.351	0.029	0.459	0.87	0.489	5.801	2.081	28.32	12.44	71.093	17.894	210.888	54.015	8410.88	0.434	n.d.	99.59	224.817			737.979
CJ12B	Hbl-bt-gabbro			0.001	32.9	n.d.	4.07667	0.169	433.213	1.447	0.0038	9.815	0.027	0.519	0.998	0.373	6.246	2.352	31.887	13.485	72.963	17.473	188.149	45.291	9994.78	0.845	n.d.	176.003	386.734			707.976
CJ12B	Hbl-bt-gabbro			0	32.9	n.d.	6.89436	0.171	654.033	2.239	0.0028	14.74	0.045	0.739	1.47	0.696	9.398	3.522	47.32	20.448	106.108	24.755	261.531	61.521	9029.7	0.769	n.d.	187.359	242.637			755.962
CJ12B	Hbl-bt-gabbro			0.001	32.9	0.011	4.49632	0.214	476.1	1.339	0.0649	9.862	0.046	0.577	1.096	0.421	6.2	2.491	33.617	14.654	79.747	19.039	209.976	50.365	9643.58	0.725	n.d.	117.997	254.124			716.582
CJ12B	Hbl-bt-gabbro			0.001	32.9	n.d.	3.23735	0.183	599.265	1.234	0.0027	7.736	0.039	0.655	1.371	0.515	8.77	3.187	45.418	18.582	98.903	24.507	261.651	62.77	10527.8	0.69	n.d.	136.863	376.857			688.307
CJ12B	Hbl-bt-gabbro			0	32.9	n.d.	4.79608	0.209	939.462	1.228	0.004	11.563	0.103	1.63	3.589	0.936	19.237	6.654	81.408	31.632	153.504	32.99	320.285	69.066	10244	0.709	n.d.	201.376	335.942			722.333
CJ12B	Hbl-bt-gabbro			0	32.9	n.d.	6.35481	0.242	934.906	2.001	0.0297	14.324	0.274	3.382	4.774	1.999	19.671	6.112	71.503	27.84	140.03	33.159	360.182	84.716	8593.31	0.677	n.d.	256.957	336.32			748.214
CJ12B	Hbl-bt-gabbro			0	32.9	n.d.	6.41476	0.305	1313.82	2.947	0.0068	16.427	0.106	1.694	3.504	1.136	21.344	7.966	101.703	41.524	211.671	47.068	475.298	105.072	9729.39	1.1	n.d.	316.811	568.783			749.1
CJ12B	Hbl-bt-gabbro			0	32.9	0.007	5.27569	0.232	780.437	1.064	0.0068	10.263	0.136	1.851	3.009	0.962	14.542	5.001	62.589	24.294	125.202	28.376	297.442	67.497	9233.56	0.673	n.d.	210.51	395.394			730.95
CJ12B	Hbl-bt-gabbro			0.001	32.9	n.d.	6.65456	0.189	572.715	0.932	0.0008	8.105	0.035	0.709	1.506	0.522	8.665	3.372	44.287	18.5	98.348	21.687	226.256	51.624	10467.8	0.616	n.d.	89.315	197.944			752.581
CJ12B	Hbl-bt-gabbro			0.001	32.9	n.d.	5.45554	0.184	569.089	1.751	0.0096	11.481	0.042	0.709	1.45	0.512	8.335	3.069	41.241	17.663	94.225	22.541	236.229	57.09	9411.7	0.92	n.d.	202.948	423.042			734.017
CJ2A	Leucotonalite	core		0	32.9	n.d.	3.1774	0.194	506.035	1.779	0.0017	12.11	0.025	0.578	1.161	0.426	6.925	2.78	37.231	15.9	86.839	21.408	235.292	57.294	10690.4	0.962	n.d.	200.333	464.564			686.747
CJ2A	Leucotonalite	rim		0	32.9	0.011	3.89681	0.208	667.375	3.312	0.0021	14.586	0.038	0.567	1.581	0.438	9.307	3.606	49.062	21.102	112.922	26.465	280.268	65.507	10450	1.414	n.d.	203.751	477.113			704.063
CJ2A	Leucotonalite	core		n.d.	32.9	n.d.	3.77691	0.223	775.297	1.338	0.0114	13.381	0.046	1.129	2.512	0.696	14.323	5.184	63.029	24.831	123.581	26.586	266.66	58.42	11076.6	0.876	n.d.	222.362	402.68			701.371
CJ2A	Leucotonalite	rim		0	32.9	0.02	2.33809	0.201	521.21	2.368	0.0018	9.933	0.024	0.372	1.164	0.31	7.46	2.845	38.153	16.351	86.306	20.164	217.357	50.575	11721.5	1.491	n.d.	158.685	559.032			661.847
CJ2A	Leucotonalite	core		0.001	32.9	n.d.	5.21574	0.248	1175.88	1.829	0.0042	10.983	0.086	1.42	3.643	0.949	20.531	7.736	99.105	39.333	195.707	41.928	411.838	85.374	9734.58	0.759	n.d.	175.562	350.255			729.909
CJ2A	Leucotonalite	rim		n.d.	32.9	n.d.	3.0575	0.194	588.817	2.195	0.0011	9.889	0.028	0.519	1.296	0.324	8.632	3.39	46.186	19.141	98.222	22.161	226.708	50.638	11105.4	1.337	n.d.	150.277	427.585			683.552
CJ2A	Leucotonalite	core		0.001	32.9	n.d.	4.85603	0.242	849.253	2.212	0.0086	9.558	0.035	0.707	1.943	0.516	13.107	5.069	68.843	28.833	145.686	32.719	331.596	71.794	9813.04	1.042	n.d.	141.76	373.522			723.448
CJ2A	Leucotonalite	rim		0	32.9	0.015	3.11745	0.232	790.953	3.551	0.0009	10.384	0.027	0.497	1.607	0.356	10.88	4.394	59.816	25.375	131.635	29.891	306.758	68.423	11458.7	1.869	n.d.	177.21	547.123			685.162
CJ2A	Leucotonalite	core		n.d.	32.9	n.d.	2.03833	0.177	502.54	1.847	0.0079	7.692	0.024	0.38	1.111	0.336	7.337	2.726	38.845	16.817	87.707	20.794	218.516	50.952	9605.72	1.137	n.d.	101.037	297.122			651.123
CJ2A	Leucotonalite	rim		n.d.	32.9	n.d.	3.29731	0.205	610.896	2.096	0.0017	8.157	0.023	0.432	1.271	0.324	8.582	3.34	45.991	19.34	102.64	24.075	252.687	57.803	10919.4	1.266	n.d.	115.669	377.318			689.844
CJ2A	Leucotonalite	core		0.001	32.9	n.d.	3.77691	0.259	1316.37	2.115	0.0094	13.689	0.102	1.893	4.726	0.971	28.864	10.26	122.303	45.39	204.576	41.254	375.617	76.04	10008.8	0.915	n.d.	287.677	470.011			701.371
CJ2A	Leucotonalite	rim		0	32.9	n.d.	3.83686	0.171	465.581	2.069	0.0017	13.09	0.029	0.574	1.133	0.378	6.878	2.555	33.911	14.281	77.11	17.773	189.811	44.22	10608.6	1.099	n.d.	216.211	471.747			702.726
CJ2A	Leucotonalite			0	32.9	0.006	2.57789	0.187	557.023	1.06	0.0016	10.068	0.028	0.637	1.554	0.463	9.395	3.397	42.698	17.489	88.005	19.962	206.326	47.014	10692.8	0.656	n.d.	147.933	322.085			669.632
CJ2A	Leucotonalite	core		0.001	32.9	n.d.	3.47716	0.176	518.123	1.839	0.0308	8.254	0.029	0.506	1.157	0.366	7.466	2.971	39.932	16.831	88.431	20.954	222.386	50.761	11923.4	0.965	n.d.	113.917	302.092			694.319
CJ2A	Leucotonalite	rim		n.d.	32.9	0.01	1.73858	0.24	652.335	2.499	0.0013	6.111	0.012	0.309	1.071	0.277	7.905	3.386	46.916	20.083	106.959	25.58	267.47	60.931	12398.5	1.935	n.d.	134.808	712.16			638.993
CJ2A	Leucotonalite	core		0	32.9	n.d.	4.55628	0.268	1098.71	2.005	0.0178	17.166	0.142	2.345	4.087	1.324	20.505	7.271	90.759	35.832	178.003	39.724	399.574	89.02	10342.2	0.983	n.d.	345.65	554.7			717.757
CJ2A	Leucotonalite	rim		0	32.9	n.d.	4.67618	0.226	817.948	2.326	0.0056	12.94	0.059	0.84	1.983	0.557	12.166	4.547	60.612	25.706	128.041	29.076	283.192	63.083	10710	1.208	n.d.	204.349	476.923			720.069
CJ2A	Leucotonalite	core		0.001	32.9	n.d.	3.41721	0.192	673.965	1.597	0.0022	8.795	0.024	0.468	1.439	0.375	9.217	3.591	48.744	20.47	108.103	25.045	264.881	59.223	10057.9	0.803	n.d.	126.873	341.884			692.849
CJ2A	Leucotonalite	rim		n.d.	32.9	0.011	3.23735	0.225	793.489	2.723	0.0025	10.266	0.024	0.531	1.553	0.365	10.543	4.122	55.715	23.413	125.685	28.427	300.546	67.904	10938.8	1.456	n.d.	149.578	447.206			688.307
CJ2A	Leucotonalite	core		0.001	32.9	0.007	2.6978	0.161	408.007	1.102	0.0018	6.67	0.018	0.359	0.976	0.292	5.852	2.336	30.005	12.546	66.4	15.585	167.989	39.725	11012.8	0.635	n.d.	85.984	253.818			673.301
CJ2A	Leucotonalite	rim		0	32.9	n.d.	2.6978	0.252	783.188	3.336	0.0012	10.192	0.025	0.532	1.543	0.338	10.348	4.182	56.739	24.477	129.208	29.5	303.688	68.578	11363.7	1.669	0.925	159.774	503.288			673.301
CJ2A	Leucotonalite	core		0	32.9	n.d.	2.45799	0.205	579.479	1.761	0.0019	8.936	0.027	0.474	1.23	0.319	7.73	3.09	40.307	17.499	95.032	22.184	242.465	57.446	10936.8	0.907	n.d.	146.375	439.851			665.818
CJ2A	Leucotonalite	rim		0	32.9	n.d.	139.026	0.279	1340.87	4.326	0.0073	14.331	0.047	0.973	2.662	0.572	18.668	7.605	105.683	43.941	227.402	49.205	473.648	100.585	8702.4	1.487	n.d.	191.364	447.463			1155.45
CJ2A	Leucotonalite	core		0	32.9	0.009	3.53711	0.226	637.212	1.869	0.0025	12.852	0.036	0.581	1.501	0.491	9.147	3.393	46.387	19.806	107.211	25.861	281.502	68.171	10668.1	1.073	n.d.	231.6	551.669			695.769
CJ2A	Leucotonalite	rim		n.d.	32.9	0.008	3.41721	0.218	720.996	2.833	0.0018	10.733	0.033	0.558	1.551	0.423	10.127	3.925	52.45	23.029	124.195	29.082	308.059	71.331	10332.5	1.421	n.d.	156.522	485.968			692.849
CJ2A	Leucotonalite	core		0	32.9	n.d.	3.59706	0.189	621.996	1.547	0.0136	8.167	0.027	0.518	1.288	0.393	8.48	3.405	45.642	19.166	101.567	23.117	239.778	54.485	10249	0.801	n.d.	127.162	324.816			697.198
CJ2A	Leucotonalite	rim		0	32.9	n.d.	3.53711	0.228	937.167	3.864	0.0027	13.515	0.036	0.681	2.004	0.482	13.47	5.244	70.384	29.957	153.911	34.767	354.215	79.318	10797.4	1.787	n.d.	204.633	584.981			695.769
CJ2A	Leucotonalite	core		0.004	32.9	0.012	2.63784	0.234	468.046	1.82	0.0218	9.941	0.031	0.466	1.015	0.344	6.3	2.33	31.883	13.97	76.515	18.471	203.461	49.466	10604.8	0.93	0.906	143.106	380.813			671.484
CJ2A	Leucotonalite	rim		0	32.9	n.d.	2.09828	0.231	600.457	4.043	0.0007	7.102	0.014	0.299	0.866	0.351	6.381	2.677	38.736	17.458	96.167	23.744	264.753	64.878	12061.9	2.223	n.d.	137.584	746.849			653.368
CJ2A	Leucotonalite	core		0	32.9	n.d.	2.21819	0.159	372.167	1.136	0.0015	7.766	0.021	0.366	0.936	0.283	5.24	2.047	27.943	11.72	61.993	14.825	159.514	38.206	10819.7	0.691	n.d.	100.075	272.249			657.703
CJ2A	Leucotonalite	rim		n.d.	32.9	n.d.	3.11745	0.217	795.028	1.959	n.d.	10.525	0.04	0.683	2.176	0.504	11.931	4.32	58.298	24.821	124.654	27.895	279.021	61.366	12281.2	1.276	n.d.	156.392	435.882			685.162
CJ2A	Leucotonalite	core		0	32.9	n.d.	3.0575	0.169	456.191	1.237	0.0027	7.896	0.022	0.435	0.922	0.29	6.155	2.485	33.61	13.949	76.847	18.253	195.324	47.127	10920.2	0.657	1.037	109.961	325.115			683.552
CJ2A	Leucotonalite	rim		0	32.9	0.016	5.63539	0.141	463.246	1.259	0.0019	7.115	0.027	0.403	1.103	0.319	7.214	2.734	36.367	15.207	79.176	17.456	178.547	40.028	9554.91	0.652	n.d.	69.217	173.704			737.002
CJ2A	Leucotonalite			0.001	32.9	0.013	2.51794	0.402	1666.28	4.563	0.1841	13.381	0.122	1.406	3.332	0.633	21.792	9.462	130.87	53.285	274.451	60.353	599.212	125.327	12200.8	1.992	1.949	276.807	932.306			667.744
CJ2A	Leucotonalite			0	32.9	0.017	3.1774	0.281	1447.61	2.812	0.0198	22.92	0.212	3.733	7.145	1.426	35.344	11.967	137.23	51.812	240.477	49.819	470.788	96.524	10510.8	1.177	n.d.	558.955	749.899			686.747
CJ2A	Leucotonalite			0	32.9	0.01	3.1774	0.202	656.993	1.516	0.0046	10.69	0.038	0.768	1.975	0.505	11.285	4.179	52.925	21.169	105.701	23.741	241.888	52.744	10520.1	0.918	n.d.	162.137	364.736			686.747
CJ2A	Leucotonalite			0	32.9	n.d.	2.39804	0.315	898.725	2.366	0.288	20.813	0.242	2.897	4.246	1.328	19.782	6.319	77.231	30.029	146.424	33.183	337.464	75.633	9033.5	0.889	n.d.	410.167	505.385			663.853
CJ2A	Leucotonalite			0	32.9	0.01	3.89681	0.24	907.531	4.106	0.0036	19.657	0.063	1.103	2.18	0.704	12.758	4.566	61.299	26.358	139.992	33.35	360.742	83.737	10186.5	1.693	n.d.	319.556	761.046			704.063
CJ2A	Leucotonalite			0	32.9	n.d.	3.71696	0.224	909.124	2.688	n.d.	12.477	0.045	0.827	1.978	0.477	13.343	5.387	69.33	28.971	148.033	32.914	340.967	71.697	11383.3	1.393	n.d.	182.531	469.076			699.999
CJ2A	Leucotonalite			0	32.9	n.d.	6.77446	0.373	2211.18	9.24	0.0064	11.408	0.122	2.352	5.718	1.147	35.975	14.15	186.213	75.457	362.259	75.982	710.585	141.187	8729.86	1.839	n.d.	324.533	696.611			754.284
CJ2A	Leucotonalite			0.001	32.9	n.d.	3.77691	0.205	872.295	1.681	0.0035	12.707	0.049	0.913	2.172	0.722	13.365	4.933	64.863	27.306	141.309	32.468	352.193	81.084	10546.6	0.887	n.d.	192.225	418.996			701.371
CJ2A	Leucotonalite			n.d.	32.9	n.d.	7.37397	0.316	1621.32	5.976	0.0044	20.646	0.072	1.376	3.684	1.084	23.542	9.253	125.106	52.15	265.463	59.298	584.737	126.315	9422.77	1.806	n.d.	275.356	550.071			762.445
CJ2A	Leucotonalite			0	32.9	n.d.	5.27569	0.186	1414.63	1.552	0.011	11.556	0.173	2.557	6.112	1.042	31.782	10.614	130.093	49.501	220.575	43.576	404.446	79.503	9267.95	0.737	n.d.	241.586	319.802			730.95
CJ2A	Leucotonalite			n.d.	32.9	n.d.	3.59706	0.225	869.72	3.33	0.0042	13.329	0.047	0.836	2.022	0.544	13.107	5.067	65.851	27.533	145.932	34.341	357.684	82.939	11429.9	1.769	n.d.	235.352	677.661			697.198
CJ2A	Leucotonalite			0.001	32.9	n.d.	4.55628	0.223	1255.42	2.755	0.056	18.591	0.258	3.638	4.733	1.613	24.009	7.22	89.687	33.093	165.756	39.798	405.458	93.241	8299.78	1.081	n.d.	558.351	740.231			717.757
CJ2A	Leucotonalite			0	32.9	n.d.	5.7553	0.253	1236.02	1.999	0.0157	14.883	0.168	2.777	5.385	1.355	27.249	9.199	109.75	41.239	192.99	40.35	384.567	78.823	8868.82	0.638	1.084	321.074	347.55			738.949
CJ2A	Leucotonalite			0	32.9	n.d.	4.49632	0.213	1070.57	1.787	0.009	13.905	0.151	2.48	4.336	1.162	20.996	7.367	89.217	34.589	167.57	36.71	365.724	79.464	9678.95	0.868	n.d.	291.213	500.236			716.582
CJ31	Granite	core		0	32.9	n.d.	2.45799	0.209	576.874	2.022	0.0012	8.118	0.019	0.386	1.225	0.301	7.401	2.84	40.086	17.291	93.285	22.705	248.765	56.691	10883.5	1.173	n.d.	131.798	511.376			665.818
CJ31	Granite	rim		n.d.	32.9	n.d.	1.97838	0.211	558.676	2.928	0.0016	8.562	0.02	0.364	0.951	0.322	7.142	2.829	39.131	16.73	93.362	23.12	254.92	59.531	11118.4	1.98	n.d.	134.984	594.152			648.822
CJ31	Granite	core		0	32.9	n.d.	3.11745	0.232	667.461	1.726	0.0035	9.274	0.025	0.49	1.399	0.353	9.418	3.521	47.774	19.997	106.635	25.252	266.51	59.982	10963	0.964	n.d.	141.4	434.043			685.162
CJ31	Granite	rim		0	32.9	0.011	3.47716	0.222	685.547	1.901	0.0015	9.599	0.03	0.646	1.229	0.448	9.954	3.637	50.219	21.091	109.496	26.619	287.32	63.35	11707.1	1.355	n.d.	143.638	470.207			694.319
CJ31	Granite	core		0.001	32.9	n.d.	2.45799	0.189	656.837	1.894	0.0029	12.624	0.036	0.606	1.46	0.507	9.124	3.439	47.373	19.872	103.827	24.745	274.49	64.126	10694.8	0.91	n.d.	195.774	503.065			665.818
CJ31	Granite	rim		0	32.9	0.011	4.13662	0.211	632.196	2.351	0.0013	11.725	0.029	0.565	1.504	0.392	9.578	3.615	47.474	19.617	100.3	22.843	233.497	52.354	10800.6	1.175	n.d.	184.974	437.864			709.249
CJ31	Granite			0	32.9	0.01	2.15824	0.253	709.301	2.783	0.0012	8.491	0.02	0.452	1.189	0.343	8.656	3.578	49.653	22.142	124.33	31.034	344.98	82.949	12488.4	1.774	n.d.	176.825	1117.7			655.56
CJ31	Granite	core		0	32.9	0.01	3.23735	0.224	796.144	2.052	0.0025	8.64	0.029	0.538	1.619	0.359	10.691	4.257	57.667	24.041	129.233	29.668	304.868	69.598	11705.3	1.266	n.d.	129.652	489.943			688.307
CJ31	Granite	rim		0	32.9	0.008	2.09828	0.248	727.69	2.942	0.0017	9.164	0.021	0.448	1.296	0.288	9.022	3.687	50.881	21.264	115.256	27.153	290.668	66.91	12259.8	2.187	n.d.	142.69	662.499			653.368
CJ31	Granite	core		0.002	32.9	0.011	3.53711	0.249	971.766	3.386	0.0216	11.394	0.048	0.829	2.135	0.487	13.504	5.012	67.804	28.37	146.78	32.244	323.518	71.226	9480.96	1.344	n.d.	168.322	383.387			695.769
CJ31	Granite	rim		0	32.9	n.d.	2.51794	0.146	392.737	1.62	0.0011	8.703	0.014	0.338	0.869	0.233	6.036	2.187	29.61	12.289	66.037	15.261	160.823	37.265	11138.4	1.117	n.d.	131.367	442.232			667.744
CJ31	Granite			n.d.	32.9	n.d.	2.03833	0.298	802.319	2.099	0.0025	10.623	0.037	0.619	1.645	0.571	10.72	4.19	56.557	23.39	129.821	30.685	342.399	79.933	13105.5	1.74	n.d.	212.071	810.932			651.123
CJ31	Granite			0	32.9	n.d.	2.87765	0.175	402.623	1.561	0.0104	9.102	0.049	0.783	1.276	0.413	6.711	2.445	31.15	12.239	65.114	15.222	164.793	38.943	11195.3	0.998	n.d.	219.482	331.776			678.559
CJ31	Granite			0	32.9	n.d.	1.85848	0.197	536.914	2.184	0.0017	6.549	0.018	0.292	0.948	0.25	6.685	2.702	37.537	16.562	92.099	22.668	253.879	60.261	13136.6	2.267	n.d.	111.246	747.33			644.04
CJ31	Granite			n.d.	32.9	n.d.	3.23735	0.247	1002.37	1.84	0.0053	13.379	0.103	1.828	3.591	0.902	19.051	6.621	81.811	32.284	157.911	35.284	355.883	78.554	10250.6	0.978	n.d.	270.915	543.025			688.307
CJ31	Granite			0	32.9	n.d.	5.63539	0.267	1154.59	1.96	0.0188	11.473	0.125	1.828	3.801	0.823	22.589	7.698	99.978	38.787	190.056	40.543	396.403	84.88	10035.6	0.906	n.d.	190.663	327.951			737.002
CJ31	Granite			0	32.9	n.d.	3.95677	0.168	579.484	1.373	0.0008	6.232	0.023	0.456	1.228	0.268	8.874	3.461	46.213	19.157	98.077	21.815	218.738	47.915	10964.9	0.871	n.d.	80.454	253.349			705.384
CJ31	Granite			n.d.	32.9	n.d.	1.97838	0.211	474.373	1.976	0.004	7.163	0.019	0.275	0.865	0.339	5.444	2.269	32.465	14.93	82.557	21.288	248.07	61.671	13074.8	1.519	n.d.	117.443	651.847			648.822
CJ31	Granite			n.d.	32.9	n.d.	2.09828	0.191	730.959	2.767	0.0032	11.96	0.023	0.612	1.514	0.367	9.917	3.883	52.564	22.662	119.54	28.494	310.43	73.959	12420.9	1.891	n.d.	183.199	554.216			653.368
CJ31	Granite			0	32.9	0.01	3.35726	0.226	692.052	2.042	0.0026	10.174	0.026	0.61	1.471	0.36	10.053	3.727	51.318	21.21	114.151	27.448	299.373	70.239	11878.8	1.153	n.d.	174.757	558.657			691.358
CJ30	Granite			n.d.	32.9	0.018	2.21819	1.464	5932.83	93.028	0.0102	18.642	0.009	0.514	4.429	0.838	54.723	27.3	417.497	190.922	1092.46	258.542	2832.74	659.776	23286	71.41	n.d.	1031.8	16412			657.703
CJ30	Granite			0	32.9	n.d.	3.29731	0.2	650.93	1.91	0.0021	10.006	0.027	0.564	1.504	0.425	9.515	3.461	47.555	21.032	110.756	26.652	289.807	70.001	11534.1	1.246	n.d.	169.44	549.917			689.844
CJ30	Granite			0	32.9	0.006	2.63784	0.292	1097.02	2.378	0.004	13.799	0.082	1.488	3.619	0.73	19.223	7.051	88.436	34.867	176.677	39.318	393.704	86.85	10976.7	1.375	n.d.	292.071	696.372			671.484
GJ-1	Standard			0.001	32.9	0.0153333	4.08924	0.203556	327.607	1.96411	0.2594	16.1427	0.0748889	0.722778	1.43744	0.969889	7.36556	2.25144	24.7109	9.04578	42.9206	9.41744	97.1207	20.392	6569.81	0.534444	n.d.	62.3389	436.429
n.d., not detected

## Sheet: Amp-Plag termometry
Supplementary Table 7. Plagioclase-amphibole temperatures of the different Listino ring complex lithologies.
Sample	Rock type		Phase	SiO2	TiO2	Al2O3	FeO	MnO	MgO	CaO	Na2O	K2O	Total		Phase	An	Ab	Or		Temperature
				wt.%	wt.%	wt.%	wt.%	wt.%	wt.%	wt.%	wt.%	wt.%	wt.%			mol.%	mol.%	mol.%		°C
LR21-12A	Listino ring tonalite		Amp	44.39	1.1087	9.07	16.68	11.79	0.6579	12.21	0.9221	0.9513	97.78		Plag	45.6306	53.4919	0.877551		774.895
LR21-12A	Listino ring tonalite		Amp	44.94	1.3613	8.39	15.99	12.17	0.6344	12.05	0.888	0.781	97.2047		Plag	55.0359	44.3434	0.62061		813.934
LR21-12A	Listino ring tonalite		Amp	45.74	1.106	7.38	15.57	12.56	0.6437	11.99	0.7917	0.7752	96.5566		Plag	45.6495	53.6492	0.701325		771.389
LR21-12A	Listino ring tonalite		Amp	44.88	1.2674	8.23	15.87	12.35	0.6531	11.95	0.9132	0.7277	96.8414		Plag	41.1859	58.116	0.6981		774.498
LR21-12A	Listino ring tonalite		Amp	44.12	0.9543	8.72	16.25	11.85	0.6165	11.93	0.9194	0.8547	96.2149		Plag	40.8389	57.8313	1.32978		758.937
LR21-12A	Listino ring tonalite		Amp	44.61	1.1471	8.84	15.96	12.13	0.6844	11.84	1.0627	0.7407	97.0149		Plag	47.6916	50.9595	1.34884		794.608
LR21-12A	Listino ring tonalite		Amp	44.12	0.9543	8.72	16.25	11.85	0.6165	11.93	0.9194	0.8547	96.2149		Plag	47.6901	51.1397	1.17012		782.956
LR21-12A	Listino ring tonalite		Amp	44.53	1.1475	9.03	15.88	12.11	0.6548	11.77	1.0262	0.8302	96.9787		Plag	46.9042	52.0323	1.06349		788.284
LR21-12A	Listino ring tonalite		Amp	44.61	1.1471	8.84	15.96	12.13	0.6844	11.84	1.0627	0.7407	97.0149		Plag	48.1923	50.5535	1.25421		796.431
LR21-12A	Listino ring tonalite		Amp	44.72	1.0376	8.78	16.39	11.91	0.719	12.05	1.0612	0.6902	97.358		Plag	45.9797	53.3285	0.691805		778.838
LR21-12A	Listino ring tonalite		Amp	44.36	1.069	9.15	16.44	11.62	0.6601	11.97	1.0928	0.8395	97.2014		Plag	39.8377	58.9657	1.19662		749.575
LR21-12A	Listino ring tonalite		Amp	45.28	0.9164	8.15	16.18	12.3	0.6571	12.13	0.8466	0.752	97.2121		Plag	51.1937	47.7011	1.10527		791.567
LR21-12A	Listino ring tonalite		Amp	44.16	0.8642	8.99	16.92	11.66	0.6445	11.96	0.9181	0.9264	97.0432		Plag	55.6886	43.4135	0.897927		818.42
LR21-12A	Listino ring tonalite		Amp	46.7	0.7623	7.1	15.1	13.22	0.6429	12.04	0.7681	0.6145	96.9478		Plag	40.5745	58.2163	1.20918		746.318
LR21-12A	Listino ring tonalite		Amp	44.37	1.0244	9.01	16.78	11.58	0.6365	12.12	0.9499	0.9173	97.3881		Plag	71.6355	27.8915	0.473073		871.371
LR21-12A	Listino ring tonalite		Amp	44.4	0.9798	8.95	16.62	11.49	0.6663	11.93	1.0228	0.7803	96.8392		Plag	46.9491	52.139	0.911933		769.915
LR21-12A	Listino ring tonalite		Amp	44.38	1.0131	8.83	16.27	11.87	0.6755	12	0.9783	0.7776	96.7945		Plag	49.1057	49.8073	1.08699		787.122
LR21-12A	Listino ring tonalite		Amp	43.98	0.9905	8.75	15.81	11.95	0.6455	11.93	0.9935	0.7713	95.8208		Plag	60.5259	38.7755	0.698569		828.45
LR21-12A	Listino ring tonalite		Amp	44	1.1054	8.67	16.66	11.69	0.6175	12	0.888	0.8995	96.5304		Plag	51.6872	47.2043	1.10844		804.974
LR21-12A	Listino ring tonalite		Amp	44.23	1.046	8.76	16.66	11.79	0.6693	12.01	0.8679	0.9149	96.9481		Plag	40.6921	57.8061	1.50184		766.367
LR21-12A	Listino ring tonalite		Amp	44.29	0.9981	8.45	16.08	11.88	0.6287	12.01	0.8991	0.8384	96.0743		Plag	47.2724	51.8678	0.859815		773.381
LR21-12A	Listino ring tonalite		Amp	44.55	1.0498	8.46	16.31	11.89	0.6326	11.96	0.8497	0.7926	96.4947		Plag	62.8811	36.4929	0.626035		838.791
LR21-12A	Listino ring tonalite		Amp	44	1.1054	8.67	16.66	11.69	0.6175	12	0.888	0.8995	96.5304		Plag	52.6583	46.1102	1.23146		808.519
LR21-4	Monoccola granodiorite		Amp	45.79	0.8205	7.46	15.09	12.85	0.7667	11.91	0.8825	0.5768	96.1465		Plag	49.7351	49.5608	0.704143		786.866
LR21-4	Monoccola granodiorite		Amp	45.48	0.7391	7.46	15.32	12.63	0.7343	12.1	0.8354	0.6411	95.9399		Plag	50.9633	48.1233	0.913432		778.802
LR21-2	Tonalitic dike		Amp	44.44	1.0786	8.5	17.11	11.75	0.5048	12.12	0.9991	0.6801	97.1826		Plag	49.0336	49.5997	1.36672		800.146
LR21-2	Tonalitic dike		Amp	43.99	1.1592	8.92	17.21	11.55	0.5689	12.02	1.1161	0.875	97.4092		Plag	36.3936	62.2515	1.35492		765.042
LR21-2	Tonalitic dike		Amp	44.81	0.8054	7.72	16.74	12.26	0.4984	12.1	0.9683	0.7257	96.6278		Plag	42.3682	56.1821	1.44974		758.458
Amp, amphibole; Plag, plagioclase

## Sheet: LA-ICP-MS Plag profiles
Supplementary Table 8. Plagioclase major and trace element profiles measured by EPMA and LA-ICP-MS used for modelling diffusion timescales.
Sample	Rock type	Profile No.		Distance		An		Sr	Ba
				μm		mol.%		p.p.m.	p.p.m.
CJ2A	Leucotonalite	Plag1-9		8.736		0.698753		644.913	75.2093
CJ2A	Leucotonalite	Plag1-9		9.984		0.697527		631.717	74.5391
CJ2A	Leucotonalite	Plag1-9		11.232		0.695038		633.59	72.9325
CJ2A	Leucotonalite	Plag1-9		12.48		0.691179		633.718	73.8221
CJ2A	Leucotonalite	Plag1-9		13.728		0.686145		637.236	74.2983
CJ2A	Leucotonalite	Plag1-9		14.976		0.680167		637.739	75.0343
CJ2A	Leucotonalite	Plag1-9		16.224		0.673047		634.547	74.5604
CJ2A	Leucotonalite	Plag1-9		17.472		0.663905		640.193	74.7363
CJ2A	Leucotonalite	Plag1-9		18.72		0.654367		629.504	72.6631
CJ2A	Leucotonalite	Plag1-9		19.968		0.646306		637.323	71.4853
CJ2A	Leucotonalite	Plag1-9		21.216		0.641099		642.759	70.2407
CJ2A	Leucotonalite	Plag1-9		22.464		0.637853		630.699	72.44
CJ2A	Leucotonalite	Plag1-9		23.7126		0.635966		640.724	72.7705
CJ2A	Leucotonalite	Plag1-9		24.9611		0.634926		640.065	72.2692
CJ2A	Leucotonalite	Plag1-9		26.209		0.634727		632.955	73.4549
CJ2A	Leucotonalite	Plag1-9		27.457		0.635951		638.805	73.1027
CJ2A	Leucotonalite	Plag1-9		28.705		0.637597		638.092	71.6664
CJ2A	Leucotonalite	Plag1-9		29.953		0.638581		637.068	71.0195
CJ2A	Leucotonalite	Plag1-9		31.201		0.638105		632.888	69.2508
CJ2A	Leucotonalite	Plag1-9		32.449		0.636673		643.316	70.2669
CJ2A	Leucotonalite	Plag1-9		33.697		0.635024		636.508	70.518
CJ2A	Leucotonalite	Plag1-9		34.945		0.633886		638.924	70.1362
CJ2A	Leucotonalite	Plag1-9		36.193		0.637505		639.87	69.9485
CJ2A	Leucotonalite	Plag1-9		37.441		0.646374		643.912	71.3268
CJ2A	Leucotonalite	Plag1-9		38.689		0.649953		637.723	68.458
CJ2A	Leucotonalite	Plag1-9		39.937		0.637536		639.125	69.2758
CJ2A	Leucotonalite	Plag1-9		41.185		0.597594		639.278	69.356
CJ2A	Leucotonalite	Plag1-9		42.433		0.536293		647.125	72.7473
CJ2A	Leucotonalite	Plag1-9		43.681		0.472676		654.12	74.9143
CJ2A	Leucotonalite	Plag1-9		44.929		0.425838		646.264	78.3534
CJ2A	Leucotonalite	Plag1-9		46.177		0.403641		659.277	77.912
CJ2A	Leucotonalite	Plag1-9		47.425		0.395391		661.059	80.757
CJ2A	Leucotonalite	Plag1-9		48.673		0.393716		660.882	80.5432
CJ2A	Leucotonalite	Plag1-9		49.921		0.391257		662.717	84.3416
CJ2A	Leucotonalite	Plag1-9		51.169		0.386826		659.344	84.0371
CJ2A	Leucotonalite	Plag1-9		52.417		0.383976		659.827	83.6949
CJ2A	Leucotonalite	Plag1-9		53.665		0.38328		661.286	79.2273
CJ2A	Leucotonalite	Plag1-9		54.913		0.385326		658.432	81.3402
CJ2A	Leucotonalite	Plag1-9		56.161		0.392066		665.727	84.1705
CJ2A	Leucotonalite	Plag1-9		57.409		0.402074		654.306	82.4139
CJ2A	Leucotonalite	Plag1-9		58.657		0.411812		661.861	80.5668
CJ2A	Leucotonalite	Plag1-9		59.905		0.417818		658.564	81.6637
CJ2A	Leucotonalite	Plag1-9		61.153		0.42079		663.718	81.2138
CJ2A	Leucotonalite	Plag1-9		62.401		0.421725		657.249	84.2345
CJ2A	Leucotonalite	Plag1-9		63.649		0.419926		664.564	81.3904
CJ2A	Leucotonalite	Plag1-9		64.897		0.41449		655.993	83.352
CJ2A	Leucotonalite	Plag1-9		66.145		0.400988		659.294	82.3802
CJ2A	Leucotonalite	Plag1-9		67.393		0.383696		655.993	86.1336
CJ2A	Leucotonalite	Plag1-9		68.641		0.370406		664.139	81.7509
CJ2A	Leucotonalite	Plag1-9		69.889		0.368852		658.017	84.7546
CJ2A	Leucotonalite	Plag1-9		71.137		0.381543		662.807	81.5239
CJ2A	Leucotonalite	Plag1-9		72.385		0.401645		657.097	79.7619
CJ2A	Leucotonalite	Plag1-9		73.633		0.421358		660.973	82.0889
CJ2A	Leucotonalite	Plag1-9		74.881		0.43341		656.791	85.5308
CJ2A	Leucotonalite	Plag1-9		76.129		0.4394		669.804	82.7219
CJ2A	Leucotonalite	Plag1-9		77.377		0.442375		661.517	81.8509
CJ2A	Leucotonalite	Plag1-9		78.625		0.44414		660.055	80.3836
CJ2A	Leucotonalite	Plag1-9		79.873		0.446251		662.611	84.9822
CJ2A	Leucotonalite	Plag1-9		81.121		0.4478		657.958	81.07
CJ2A	Leucotonalite	Plag1-9		82.369		0.448678		657.529	79.5932
CJ2A	Leucotonalite	Plag1-9		83.617		0.449216		663.399	81.6469
CJ2A	Leucotonalite	Plag1-9		84.865		0.449695		669.687	80.9063
CJ2A	Leucotonalite	Plag1-9		86.113		0.449961		665.915	84.1184
CJ2A	Leucotonalite	Plag1-10_r		8.736		0.324394		376.651	31.778
CJ2A	Leucotonalite	Plag1-10_r		9.984		0.323396		374.715	29.5183
CJ2A	Leucotonalite	Plag1-10_r		11.232		0.321389		362.448	33.3846
CJ2A	Leucotonalite	Plag1-10_r		12.48		0.317537		391.262	25.1737
CJ2A	Leucotonalite	Plag1-10_r		13.728		0.312122		372.548	31.2299
CJ2A	Leucotonalite	Plag1-10_r		14.976		0.306301		388.526	30.7584
CJ2A	Leucotonalite	Plag1-10_r		16.224		0.301229		377.349	30.755
CJ2A	Leucotonalite	Plag1-10_r		17.472		0.298014		358.643	32.5661
CJ2A	Leucotonalite	Plag1-10_r		18.72		0.296582		370.649	34.7496
CJ2A	Leucotonalite	Plag1-10_r		19.968		0.29618		418.378	30.978
CJ2A	Leucotonalite	Plag1-10_r		21.216		0.296137		414.402	34.8089
CJ2A	Leucotonalite	Plag1-10_r		22.464		0.295783		415.045	29.9271
CJ2A	Leucotonalite	Plag1-10_r		23.712		0.294558		389.855	36.4135
CJ2A	Leucotonalite	Plag1-10_r		24.96		0.292751		424.264	35.5254
CJ2A	Leucotonalite	Plag1-10_r		26.208		0.290703		411.762	36.1576
CJ2A	Leucotonalite	Plag1-10_r		27.456		0.288707		436.956	37.688
CJ2A	Leucotonalite	Plag1-10_r		28.704		0.287054		388.053	37.3293
CJ2A	Leucotonalite	Plag1-10_r		29.952		0.28583		447.253	38.5366
CJ2A	Leucotonalite	Plag1-10_r		31.2		0.284751		399.509	38.6007
CJ2A	Leucotonalite	Plag1-10_r		32.448		0.283936		420.486	46.8302
CJ2A	Leucotonalite	Plag1-10_r		33.696		0.283527		392.147	41.9082
CJ2A	Leucotonalite	Plag1-10_r		34.944		0.283666		421.184	47.6266
CJ2A	Leucotonalite	Plag1-10_r		36.192		0.284198		408.183	49.2877
CJ2A	Leucotonalite	Plag1-10_r		37.44		0.285017		462.068	57.8485
CJ2A	Leucotonalite	Plag1-10_r		38.688		0.28641		429.021	51.7505
CJ2A	Leucotonalite	Plag1-10_r		39.936		0.288669		426.5	54.9787
CJ2A	Leucotonalite	Plag1-10_r		41.184		0.29209		447.279	56.1741
CJ2A	Leucotonalite	Plag1-10_r		42.432		0.297066		422.474	62.7042
CJ2A	Leucotonalite	Plag1-10_r		43.68		0.303236		440.726	53.3149
CJ2A	Leucotonalite	Plag1-10_r		44.928		0.309968		437.888	68.6354
CJ2A	Leucotonalite	Plag1-10_r		46.176		0.316631		470.725	69.334
CJ2A	Leucotonalite	Plag1-10_r		47.424		0.322613		454.529	68.3603
CJ2A	Leucotonalite	Plag1-10_r		48.672		0.327852		477.267	68.4315
CJ2A	Leucotonalite	Plag1-10_r		49.92		0.332898		472.111	73.9524
CJ2A	Leucotonalite	Plag1-10_r		51.168		0.338331		517.462	68.3099
CJ2A	Leucotonalite	Plag1-10_r		52.416		0.344729		486.015	72.5456
CJ2A	Leucotonalite	Plag1-10_r		53.664		0.352654		573.331	76.1048
CJ2A	Leucotonalite	Plag1-10_r		54.912		0.362068		491.418	75.986
CJ2A	Leucotonalite	Plag1-10_r		56.16		0.372323		547.673	72.1142
CJ2A	Leucotonalite	Plag1-10_r		57.408		0.382746		513.224	77.0051
CJ2A	Leucotonalite	Plag1-10_r		58.656		0.392663		571.922	78.3302
CJ2A	Leucotonalite	Plag1-10_r		59.904		0.402079		504.467	76.0603
CJ2A	Leucotonalite	Plag1-10_r		61.152		0.411681		587.535	80.2626
CJ2A	Leucotonalite	Plag1-10_r		62.4		0.420927		576.622	79.4367
CJ2A	Leucotonalite	Plag1-10_r		63.648		0.429249		594.517	77.5483
CJ2A	Leucotonalite	Plag1-10_r		64.896		0.436076		598.9	78.3486
CJ2A	Leucotonalite	Plag1-10_r		66.144		0.441263		617.849	79.973
CJ2A	Leucotonalite	Plag1-10_r		67.392		0.445175		593.979	76.7051
CJ2A	Leucotonalite	Plag1-10_r		68.64		0.44806		638.304	80.5025
CJ2A	Leucotonalite	Plag1-10_r		69.888		0.450169		599.695	74.3725
CJ2A	Leucotonalite	Plag1-10_r		71.136		0.451699		650.948	79.726
CJ2A	Leucotonalite	Plag1-10_r		72.3842		0.45195		651.91	72.3021
CJ2A	Leucotonalite	Plag1-10_r		73.633		0.451198		620.187	79.5513
CJ2A	Leucotonalite	Plag1-10_r		74.881		0.450209		713.694	77.4717
CJ2A	Leucotonalite	Plag1-10_r		76.129		0.449749		609.896	74.1268
CJ2A	Leucotonalite	Plag1-10_r		77.377		0.450531		657.085	73.7383
CJ2A	Leucotonalite	Plag1-10_r		78.625		0.452457		621.947	77.0551
CJ2A	Leucotonalite	Plag1-10_r		79.873		0.454943		658.768	78.0439
CJ2A	Leucotonalite	Plag1-10_r		81.121		0.457413		611.128	77.795
CJ2A	Leucotonalite	Plag1-10_r		82.369		0.459292		697.134	78.2555
CJ2A	Leucotonalite	Plag1-10_r		83.617		0.46016		688.899	82.7157
CJ2A	Leucotonalite	Plag1-10_r		84.865		0.460319		695.28	77.0682
CJ2A	Leucotonalite	Plag1-10_r		86.113		0.460069		637.112	74.9226
CJ2A	Leucotonalite	Plag1-10_r		87.361		0.459686		714.943	75.7035
CJ2A	Leucotonalite	Plag1-10_r		88.609		0.45945		694.173	76.0653
CJ2A	Leucotonalite	Plag1-10_r		89.857		0.459427		729.932	75.7987
CJ2A	Leucotonalite	Plag1-10_r		91.105		0.459417		741.498	76.4711
CJ2A	Leucotonalite	Plag2-6_r		2.49619		0.387129		508.645	65.4777
CJ2A	Leucotonalite	Plag2-6_r		3.744		0.385703		513.489	69.2391
CJ2A	Leucotonalite	Plag2-6_r		4.992		0.381586		514.766	67.5854
CJ2A	Leucotonalite	Plag2-6_r		6.24		0.376043		513.622	69.9999
CJ2A	Leucotonalite	Plag2-6_r		7.488		0.372869		500.202	70.2298
CJ2A	Leucotonalite	Plag2-6_r		8.736		0.374137		512.082	66.1721
CJ2A	Leucotonalite	Plag2-6_r		9.984		0.377775		514.122	66.5989
CJ2A	Leucotonalite	Plag2-6_r		11.232		0.381352		520.977	69.3191
CJ2A	Leucotonalite	Plag2-6_r		12.48		0.384461		525.867	65.3402
CJ2A	Leucotonalite	Plag2-6_r		13.7288		0.387511		510.517	66.6627
CJ2A	Leucotonalite	Plag2-6_r		14.977		0.389297		522.811	60.2087
CJ2A	Leucotonalite	Plag2-6_r		16.225		0.393918		499.716	60.1041
CJ2A	Leucotonalite	Plag2-6_r		17.473		0.397276		519.165	55.6425
CJ2A	Leucotonalite	Plag2-6_r		18.721		0.385882		499.983	52.3301
CJ2A	Leucotonalite	Plag2-6_r		19.969		0.34492		494.379	54.668
CJ2A	Leucotonalite	Plag2-6_r		21.217		0.289206		453.781	42.0023
CJ2A	Leucotonalite	Plag2-6_r		22.465		0.29		421.335	41.8789
CJ2A	Leucotonalite	Plag2-6_r		23.713		0.286		409.501	39.3221
CJ2A	Leucotonalite	Plag2-6_r		24.961		0.284		400.424	33.5158
CJ2A	Leucotonalite	Plag2-6_r		26.209		0.291		417.079	36.392
CJ2A	Leucotonalite	Plag2-6_r		27.457		0.284		400.388	37.1341
CJ2A	Leucotonalite	Plag2-6_r		28.705		0.288		431.77	32.9419
CJ2A	Leucotonalite	Plag2-6_r		29.953		0.283608		412.022	34.326
CJ2A	Leucotonalite	Plag2-6_r		31.201		0.286644		415.968	30.4181
CJ2A	Leucotonalite	Plag2-6_r		32.449		0.287493		422.136	31.502
CJ2A	Leucotonalite	Plag2-6_r		33.697		0.28825		435.974	30.763
CJ2A	Leucotonalite	Plag2-6_r		34.945		0.289725		419.435	33.4418
CJ2A	Leucotonalite	Plag2-6_r		36.193		0.291108		403.335	32.8932
CJ2A	Leucotonalite	Plag2-6_r		37.441		0.292068		409.07	31.5352
CJ2A	Leucotonalite	Plag2-6_r		38.689		0.292492		416.133	30.2345
CJ2A	Leucotonalite	Plag3-3_r		6.23998		0.485767		624.559	66.6844
CJ2A	Leucotonalite	Plag3-3_r		7.48816		0.485497		628.653	70.5853
CJ2A	Leucotonalite	Plag3-3_r		8.73699		0.484961		604.542	68.7788
CJ2A	Leucotonalite	Plag3-3_r		9.98501		0.484414		616.293	69.4036
CJ2A	Leucotonalite	Plag3-3_r		11.233		0.483773		631.959	68.6591
CJ2A	Leucotonalite	Plag3-3_r		12.481		0.482687		628.481	69.8161
CJ2A	Leucotonalite	Plag3-3_r		13.729		0.480802		630.74	65.0241
CJ2A	Leucotonalite	Plag3-3_r		14.977		0.477661		621.33	71.1818
CJ2A	Leucotonalite	Plag3-3_r		16.225		0.471902		643.115	70.1563
CJ2A	Leucotonalite	Plag3-3_r		17.473		0.464722		617.259	69.1679
CJ2A	Leucotonalite	Plag3-3_r		18.721		0.458079		646.643	66.6133
CJ2A	Leucotonalite	Plag3-3_r		19.969		0.453929		612.432	65.4489
CJ2A	Leucotonalite	Plag3-3_r		21.217		0.454233		626.348	68.1272
CJ2A	Leucotonalite	Plag3-3_r		22.465		0.459318		616.115	70.6075
CJ2A	Leucotonalite	Plag3-3_r		23.713		0.466943		606.588	65.6139
CJ2A	Leucotonalite	Plag3-3_r		24.961		0.474684		606.001	68.0358
CJ2A	Leucotonalite	Plag3-3_r		26.209		0.480117		618.656	69.1771
CJ2A	Leucotonalite	Plag3-3_r		27.457		0.482006		594.212	69.2102
CJ2A	Leucotonalite	Plag3-3_r		28.705		0.482396		612.17	68.5487
CJ2A	Leucotonalite	Plag3-3_r		29.953		0.481176		604.939	67.078
CJ2A	Leucotonalite	Plag3-3_r		31.201		0.478045		605.819	71.6431
CJ2A	Leucotonalite	Plag3-3_r		32.449		0.472704		579.957	67.843
CJ2A	Leucotonalite	Plag3-3_r		33.697		0.464491		572.339	60.8992
CJ2A	Leucotonalite	Plag3-3_r		34.945		0.453436		534.683	58.7312
CJ2A	Leucotonalite	Plag3-3_r		36.193		0.440659		515.455	59.5371
CJ2A	Leucotonalite	Plag3-3_r		37.441		0.427286		498.045	56.6734
CJ2A	Leucotonalite	Plag3-3_r		38.689		0.414428		487.107	53.3918
CJ2A	Leucotonalite	Plag3-3_r		39.937		0.401475		484.575	54.1511
CJ2A	Leucotonalite	Plag3-3_r		41.185		0.387968		459.305	46.5731
CJ2A	Leucotonalite	Plag3-3_r		42.433		0.374497		457.21	43.0172
CJ2A	Leucotonalite	Plag3-3_r		43.681		0.361649		439.306	42.7195
CJ2A	Leucotonalite	Plag3-3_r		44.929		0.34993		444.434	34.3959
CJ2A	Leucotonalite	Plag3-3_r		46.177		0.338635		425.551	32.119
CJ2A	Leucotonalite	Plag3-3_r		47.425		0.327861		437.943	26.1779
CJ2A	Leucotonalite	Plag3-3_r		48.673		0.318142		399.727	24.333
CJ2A	Leucotonalite	Plag3-3_r		49.921		0.310014		404.551	22.9851
CJ2A	Leucotonalite	Plag3-3_r		51.169		0.303985		401.068	20.8304
CJ2A	Leucotonalite	Plag3-3_r		52.417		0.300038		400.604	20.666
CJ2A	Leucotonalite	Plag3-3_r		53.665		0.29768		400.278	17.2697
CJ2A	Leucotonalite	Plag3-3_r		54.913		0.296398		412.057	18.8803
CJ2A	Leucotonalite	Plag3-3_r		56.161		0.295679		397.281	18.5791
CJ2A	Leucotonalite	Plag4-10		0.131581		0.708715		729.696	23.6131
CJ2A	Leucotonalite	Plag4-10		1.22435		0.71268		715.536	29.7193
CJ2A	Leucotonalite	Plag4-10		2.49619		0.722438		705.667	28.7894
CJ2A	Leucotonalite	Plag4-10		3.744		0.735835		715.848	30.702
CJ2A	Leucotonalite	Plag4-10		4.992		0.747481		743.09	28.1872
CJ2A	Leucotonalite	Plag4-10		6.24		0.756979		757.666	28.2418
CJ2A	Leucotonalite	Plag4-10		7.488		0.764897		702.648	29.4561
CJ2A	Leucotonalite	Plag4-10		8.736		0.76936		677.035	26.1534
CJ2A	Leucotonalite	Plag4-10		9.984		0.768472		669.157	26.7211
CJ2A	Leucotonalite	Plag4-10		11.232		0.765414		621.393	28.2851
CJ2A	Leucotonalite	Plag4-10		12.48		0.764774		661.289	24.1492
CJ2A	Leucotonalite	Plag4-10		13.728		0.766612		603.073	29.0159
CJ2A	Leucotonalite	Plag4-10		14.976		0.769946		636.334	36.2485
CJ2A	Leucotonalite	Plag4-10		16.224		0.77594		612.392	24.4765
CJ2A	Leucotonalite	Plag4-10		17.472		0.793358		624.671	23.2249
CJ2A	Leucotonalite	Plag4-10		18.72		0.803175		600.213	23.9832
CJ2A	Leucotonalite	Plag4-10		19.968		0.778896		665.545	25.2233
CJ2A	Leucotonalite	Plag4-10		21.216		0.71303		635.637	31.409
CJ2A	Leucotonalite	Plag4-10		22.464		0.63847		665.049	31.1504
CJ2A	Leucotonalite	Plag4-10		23.712		0.588319		649.934	28.9846
CJ2A	Leucotonalite	Plag4-10		24.96		0.556197		650.299	27.1641
CJ2A	Leucotonalite	Plag4-10		26.208		0.533901		657.219	33.5447
CJ2A	Leucotonalite	Plag4-10		27.456		0.518046		683.226	39.0303
CJ2A	Leucotonalite	Plag4-10		28.704		0.51085		631.972	31.6405
CJ2A	Leucotonalite	Plag4-10		29.952		0.508432		644.148	34.5078
CJ2A	Leucotonalite	Plag4-10		31.2		0.508148		644.167	38.081
CJ2A	Leucotonalite	Plag4-10		32.448		0.512646		663.81	40.4456
CJ2A	Leucotonalite	Plag4-10		33.696		0.514618		642.934	36.2806
CJ2A	Leucotonalite	Plag4-10		34.944		0.506272		619.945	38.1551
CJ2A	Leucotonalite	Plag4-10		36.192		0.489682		634.68	36.8699
CJ2A	Leucotonalite	Plag4-10		37.44		0.474839		623.702	33.1109
CJ2A	Leucotonalite	Plag4-10		38.688		0.468222		652.731	33.6239
CJ2A	Leucotonalite	Plag4-10		39.936		0.466242		631.04	50.0613
CJ2A	Leucotonalite	Plag4-10		41.184		0.469522		686.27	45.7757
CJ2A	Leucotonalite	Plag4-10		42.432		0.480874		661.139	58.9955
CJ2A	Leucotonalite	Plag4-10		43.68		0.499013		666.713	59.275
CJ2A	Leucotonalite	Plag4-10		44.928		0.514506		633.274	62.7055
CJ2A	Leucotonalite	Plag4-10		46.176		0.521925		641.619	54.1796
CJ2A	Leucotonalite	Plag4-10		47.424		0.525187		646.287	59.7599
CJ2A	Leucotonalite	Plag4-10		48.672		0.526961		651.433	60.0322
CJ2A	Leucotonalite	Plag4-10		49.92		0.528291		602.124	53.7485
CJ2A	Leucotonalite	Plag5-4_r		12.48		0.432908		623.52	63.5813
CJ2A	Leucotonalite	Plag5-4_r		13.728		0.432781		626.103	65.5332
CJ2A	Leucotonalite	Plag5-4_r		14.976		0.432511		635.173	64.4663
CJ2A	Leucotonalite	Plag5-4_r		16.224		0.431996		634.577	66.0218
CJ2A	Leucotonalite	Plag5-4_r		17.4722		0.431353		640.068	64.4114
CJ2A	Leucotonalite	Plag5-4_r		18.721		0.430746		652.816	63.5962
CJ2A	Leucotonalite	Plag5-4_r		19.969		0.430315		617.476	59.6175
CJ2A	Leucotonalite	Plag5-4_r		21.217		0.429338		622.467	60.4729
CJ2A	Leucotonalite	Plag5-4_r		22.465		0.428222		615.468	63.2868
CJ2A	Leucotonalite	Plag5-4_r		23.713		0.428051		627.822	59.3655
CJ2A	Leucotonalite	Plag5-4_r		24.961		0.429907		629.409	63.3423
CJ2A	Leucotonalite	Plag5-4_r		26.209		0.435321		635.416	65.714
CJ2A	Leucotonalite	Plag5-4_r		27.457		0.443514		628.888	59.7469
CJ2A	Leucotonalite	Plag5-4_r		28.705		0.451871		636.855	64.0521
CJ2A	Leucotonalite	Plag5-4_r		29.953		0.457776		618.615	65.9511
CJ2A	Leucotonalite	Plag5-4_r		31.201		0.459191		613.973	59.1431
CJ2A	Leucotonalite	Plag5-4_r		32.449		0.457253		609.614	58.7228
CJ2A	Leucotonalite	Plag5-4_r		33.697		0.453947		627.633	60.1788
CJ2A	Leucotonalite	Plag5-4_r		34.945		0.451245		625.912	63.8588
CJ2A	Leucotonalite	Plag5-4_r		36.193		0.451086		639.611	59.9805
CJ2A	Leucotonalite	Plag5-4_r		37.441		0.453575		622.684	57.3673
CJ2A	Leucotonalite	Plag5-4_r		38.689		0.456473		602.401	59.8357
CJ2A	Leucotonalite	Plag5-4_r		39.937		0.457411		614.893	56.7513
CJ2A	Leucotonalite	Plag5-4_r		41.185		0.454143		583.355	57.862
CJ2A	Leucotonalite	Plag5-4_r		42.433		0.447		590.319	61.4571
CJ2A	Leucotonalite	Plag5-4_r		43.681		0.437175		584.98	62.6032
CJ2A	Leucotonalite	Plag5-4_r		44.929		0.425543		623.701	63.3438
CJ2A	Leucotonalite	Plag5-4_r		46.177		0.412964		563.652	63.3828
CJ2A	Leucotonalite	Plag5-4_r		47.425		0.398364		586.635	61.8615
CJ2A	Leucotonalite	Plag5-4_r		48.673		0.381892		555.239	60.8931
CJ2A	Leucotonalite	Plag5-4_r		49.921		0.36521		553.36	62.4469
CJ2A	Leucotonalite	Plag5-4_r		51.169		0.349983		502.37	59.4764
CJ2A	Leucotonalite	Plag5-4_r		52.417		0.3365		522.384	58.9305
CJ2A	Leucotonalite	Plag5-4_r		53.665		0.32371		469.475	54.5076
CJ2A	Leucotonalite	Plag5-4_r		54.913		0.312149		471.53	56.6015
CJ2A	Leucotonalite	Plag5-4_r		56.161		0.30237		452.325	51.8843
CJ2A	Leucotonalite	Plag5-4_r		57.409		0.294837		461.74	48.2244
CJ2A	Leucotonalite	Plag5-4_r		58.657		0.289361		469.584	43.8052
CJ2A	Leucotonalite	Plag5-4_r		59.905		0.2855		457.713	39.6232
CJ2A	Leucotonalite	Plag5-4_r		61.153		0.282818		393.611	35.9128
CJ2A	Leucotonalite	Plag5-4_r		62.401		0.280984		397.287	35.5231
CJ2A	Leucotonalite	Plag5-4_r		63.649		0.280377		404.8	35.3243
CJ2A	Leucotonalite	Plag5-4_r		64.897		0.280875		414.98	33.2051
CJ2A	Leucotonalite	Plag5-4_r		66.145		0.282223		416.242	30.6087
CJ2A	Leucotonalite	Plag5-4_r		67.393		0.284209		396.4	28.7506
CJ2A	Leucotonalite	Plag5-4_r		68.641		0.287406		404.023	30.0472
CJ2A	Leucotonalite	Plag5-4_r		69.889		0.291484		381.494	28.9356
CJ2A	Leucotonalite	Plag5-4_r		71.137		0.295671		375.438	27.2165
CJ2A	Leucotonalite	Plag5-4_r		72.385		0.299196		365.104	30.3409
CJ2A	Leucotonalite	Plag5-4_r		73.633		0.30167		392.572	24.6332
CJ2A	Leucotonalite	Plag5-4_r		74.881		0.303599		384.865	26.9676
CJ2A	Leucotonalite	Plag5-4_r		76.129		0.305586		398.755	23.7978
CJ2A	Leucotonalite	Plag5-4_r		77.377		0.308233		401.665	25.0918
CJ2A	Leucotonalite	Plag5-4_r		78.625		0.312233		395.706	27.0258
CJ2A	Leucotonalite	Plag5-4_r		79.873		0.317405		399.42	25.1778
CJ2A	Leucotonalite	Plag5-4_r		81.121		0.322628		410.934	23.4329
CJ2A	Leucotonalite	Plag5-4_r		82.369		0.326766		380.406	24.5014
CJ2A	Leucotonalite	Plag6-2_r		2.49619		0.439422		597.666	72.9787
CJ2A	Leucotonalite	Plag6-2_r		3.744		0.439871		587.123	74.5115
CJ2A	Leucotonalite	Plag6-2_r		4.992		0.440917		596.021	71.8223
CJ2A	Leucotonalite	Plag6-2_r		6.24		0.443185		605.054	71.5826
CJ2A	Leucotonalite	Plag6-2_r		7.488		0.445779		605.06	69.1659
CJ2A	Leucotonalite	Plag6-2_r		8.736		0.447549		604.12	76.35
CJ2A	Leucotonalite	Plag6-2_r		9.984		0.447347		608.512	74.1856
CJ2A	Leucotonalite	Plag6-2_r		11.232		0.444862		602.193	71.029
CJ2A	Leucotonalite	Plag6-2_r		12.48		0.441315		599.994	68.6362
CJ2A	Leucotonalite	Plag6-2_r		13.728		0.438074		603.745	75.8172
CJ2A	Leucotonalite	Plag6-2_r		14.976		0.436417		608.801	70.4752
CJ2A	Leucotonalite	Plag6-2_r		16.224		0.435985		604.214	66.5774
CJ2A	Leucotonalite	Plag6-2_r		17.472		0.436306		596.582	69.8716
CJ2A	Leucotonalite	Plag6-2_r		18.72		0.437201		604.583	72.4849
CJ2A	Leucotonalite	Plag6-2_r		19.968		0.438543		583.175	72.9486
CJ2A	Leucotonalite	Plag6-2_r		21.216		0.441066		606.034	69.4222
CJ2A	Leucotonalite	Plag6-2_r		22.464		0.444212		583.054	67.6287
CJ2A	Leucotonalite	Plag6-2_r		23.712		0.446863		597.312	75.5066
CJ2A	Leucotonalite	Plag6-2_r		24.96		0.447919		583.07	78.1774
CJ2A	Leucotonalite	Plag6-2_r		26.208		0.447394		593.52	73.172
CJ2A	Leucotonalite	Plag6-2_r		27.456		0.44581		581.454	74.2537
CJ2A	Leucotonalite	Plag6-2_r		28.704		0.443415		613.767	76.4557
CJ2A	Leucotonalite	Plag6-2_r		29.952		0.440449		576.523	72.5685
CJ2A	Leucotonalite	Plag6-2_r		31.2		0.436284		572.994	71.2427
CJ2A	Leucotonalite	Plag6-2_r		32.448		0.431177		572.481	73.3521
CJ2A	Leucotonalite	Plag6-2_r		33.696		0.42619		595.44	76.3523
CJ2A	Leucotonalite	Plag6-2_r		34.944		0.422385		580.458	73.2067
CJ2A	Leucotonalite	Plag6-2_r		36.192		0.420932		592.075	79.1659
CJ2A	Leucotonalite	Plag6-2_r		37.44		0.420882		584.994	80.659
CJ2A	Leucotonalite	Plag6-2_r		38.688		0.42025		578.403	80.4744
CJ2A	Leucotonalite	Plag6-2_r		39.936		0.41705		562.679	70.7647
CJ2A	Leucotonalite	Plag6-2_r		41.184		0.41116		545.075	79.1159
CJ2A	Leucotonalite	Plag6-2_r		42.432		0.403594		516.062	77.5627
CJ2A	Leucotonalite	Plag6-2_r		43.68		0.393704		491.48	74.3296
CJ2A	Leucotonalite	Plag6-2_r		44.928		0.38084		487.533	77.1985
CJ2A	Leucotonalite	Plag6-2_r		46.176		0.362435		477.001	72.7735
CJ2A	Leucotonalite	Plag6-2_r		47.424		0.338679		467.361	69.5669
CJ2A	Leucotonalite	Plag6-2_r		48.672		0.315089		443.54	64.8015
CJ2A	Leucotonalite	Plag6-2_r		49.92		0.297222		417.576	47.96
CJ2A	Leucotonalite	Plag6-2_r		51.168		0.288901		399.536	28.2938
CJ2A	Leucotonalite	Plag6-2_r		52.416		0.287286		369.903	18.325
CJ2A	Leucotonalite	Plag6-2_r		53.664		0.288718		368.909	20.4251
CJ2A	Leucotonalite	Plag6-2_r		54.9119		0.289574		364.177	15.8029
CJ2A	Leucotonalite	Plag6-2_r		56.1604		0.287742		339.002	13.1977
CJ2A	Leucotonalite	Plag6-2_r		57.4091		0.28535		358.415	13.1656
CJ2A	Leucotonalite	Plag6-2_r		58.657		0.282928		342.22	13.0755
CJ2A	Leucotonalite	Plag6-2_r		59.905		0.280883		345.056	9.18699
CJ2A	Leucotonalite	Plag6-2_r		61.153		0.278897		325.141	8.30773
CJ2A	Leucotonalite	Plag6-2_r		62.401		0.275967		326.197	7.65439
CJ2A	Leucotonalite	Plag6-2_r		63.649		0.274108		318.245	7.49268
CJ2A	Leucotonalite	Plag6-2_r		64.897		0.275528		325.468	8.13202
CJ2A	Leucotonalite	Plag6-2_r		66.145		0.282823		336.878	8.60934
CJ2A	Leucotonalite	Plag6-2_r		67.393		0.296743		326.915	8.21441
CJ2A	Leucotonalite	Plag6-2_r		68.641		0.312816		338.725	8.14327
CJ2A	Leucotonalite	Plag6-2_r		69.889		0.326224		327.995	9.10847
CJ2A	Leucotonalite	Plag6-2_r		71.137		0.333211		324.899	8.71001
CJ2A	Leucotonalite	Plag6-2_r		72.385		0.336392		328.288	8.13779
CJ2A	Leucotonalite	Plag6-5		68.641		0.56125		869.446	103.41
CJ2A	Leucotonalite	Plag6-5		69.889		0.561496		813.42	103.853
CJ2A	Leucotonalite	Plag6-5		71.137		0.561991		889.167	105.424
CJ2A	Leucotonalite	Plag6-5		72.385		0.563319		846.163	105.644
CJ2A	Leucotonalite	Plag6-5		73.633		0.565397		840.941	104.385
CJ2A	Leucotonalite	Plag6-5		74.881		0.567382		811.481	102.573
CJ2A	Leucotonalite	Plag6-5		76.129		0.568434		828.288	107.144
CJ2A	Leucotonalite	Plag6-5		77.377		0.567709		840.144	101.577
CJ2A	Leucotonalite	Plag6-5		78.625		0.564558		841.09	103.603
CJ2A	Leucotonalite	Plag6-5		79.873		0.559702		808.931	108.911
CJ2A	Leucotonalite	Plag6-5		81.121		0.554256		870.476	95.1628
CJ2A	Leucotonalite	Plag6-5		82.369		0.549332		848.392	89.8815
CJ2A	Leucotonalite	Plag6-5		83.617		0.545972		837.653	93.9751
CJ2A	Leucotonalite	Plag6-5		84.865		0.543101		833.156	84.2226
CJ2A	Leucotonalite	Plag6-5		86.113		0.540568		804.103	84.9175
CJ2A	Leucotonalite	Plag6-5		87.361		0.549		823.857	81.8272
CJ2A	Leucotonalite	Plag6-5		88.609		0.539795		844.77	88.4031
CJ2A	Leucotonalite	Plag6-5		89.857		0.543562		879.162	90.8355
CJ2A	Leucotonalite	Plag6-5		91.105		0.547		878.29	80.2011
CJ2A	Leucotonalite	Plag6-5		92.353		0.542		795.836	78.1411
CJ2A	Leucotonalite	Plag6-5		93.601		0.546		765.981	81.5369
CJ2A	Leucotonalite	Plag6-5		94.849		0.541		810.866	68.0707
CJ2A	Leucotonalite	Plag6-5		96.097		0.548		769.838	63.6985
CJ2A	Leucotonalite	Plag6-5		97.345		0.550406		800.643	57.059
CJ2A	Leucotonalite	Plag6-5		98.593		0.50953		749.695	66.3101
CJ2A	Leucotonalite	Plag6-5		99.841		0.466826		714.054	60.9484
CJ2A	Leucotonalite	Plag6-5		101.089		0.431703		728.16	70.2309
CJ2A	Leucotonalite	Plag6-5		102.337		0.412429		715.743	61.9411
CJ2A	Leucotonalite	Plag6-5		103.585		0.405529		655.901	58.9069
CJ2A	Leucotonalite	Plag6-5		104.833		0.406025		628.715	54.3059
CJ2A	Leucotonalite	Plag6-5		106.081		0.409872		578.843	54.463
CJ2A	Leucotonalite	Plag6-5		107.329		0.413024		585.381	60.974
CJ2A	Leucotonalite	Plag6-5		108.577		0.412502		557.429	56.7102
CJ2A	Leucotonalite	Plag6-5		109.825		0.411328		578.55	58.2256
CJ2A	Leucotonalite	Plag6-5		111.073		0.410183		548.314	56.0085
CJ2A	Leucotonalite	Plag6-5		112.321		0.40913		551.825	53.9639
CJ2A	Leucotonalite	Plag6-5		113.569		0.408233		552.451	54.6058
CJ2A	Leucotonalite	Plag6-5		114.817		0.407561		557.09	57.71
CJ2A	Leucotonalite	Plag6-5		116.065		0.407133		529.718	53.365
CJ2A	Leucotonalite	Plag6-5		117.313		0.406845		539.43	50.166
CJ2A	Leucotonalite	Plag6-5		118.561		0.406587		543.392	54.6253
CJ2A	Leucotonalite	Plag6-5		119.809		0.406248		542.694	54.1965
CJ2A	Leucotonalite	Plag6-5		121.057		0.405727		558.263	52.7556
CJ2A	Leucotonalite	Plag6-5		122.305		0.405047		552.31	50.4901
CJ2A	Leucotonalite	Plag6-5		123.553		0.404335		549.432	50.3651
CJ2A	Leucotonalite	Plag6-5		124.801		0.403716		542.392	55.9302
CJ2A	Leucotonalite	Plag6-5		126.049		0.403317		528.362	47.842
CJ2A	Leucotonalite	Plag6-5		127.297		0.40325		524.218	49.8524
CJ2A	Leucotonalite	Plag6-5		128.545		0.403469		569.171	54.1482
CJ2A	Leucotonalite	Plag6-5		129.793		0.403832		556.627	50.5479
CJ2A	Leucotonalite	Plag6-7		2.49619		0.813547		715.71	37.205
CJ2A	Leucotonalite	Plag6-7		3.744		0.81419		714.662	39.4607
CJ2A	Leucotonalite	Plag6-7		4.992		0.81602		694.482	41.7826
CJ2A	Leucotonalite	Plag6-7		6.24		0.81944		717.478	39.7593
CJ2A	Leucotonalite	Plag6-7		7.488		0.822331		720.906	39.5584
CJ2A	Leucotonalite	Plag6-7		8.736		0.822473		720.012	36.7165
CJ2A	Leucotonalite	Plag6-7		9.984		0.819369		719.016	40.4815
CJ2A	Leucotonalite	Plag6-7		11.232		0.814198		718.091	41.6231
CJ2A	Leucotonalite	Plag6-7		12.48		0.807915		701.952	33.4969
CJ2A	Leucotonalite	Plag6-7		13.728		0.801136		695.963	34.5365
CJ2A	Leucotonalite	Plag6-7		14.976		0.79319		705.155	35.9486
CJ2A	Leucotonalite	Plag6-7		16.224		0.784646		704.962	37.0201
CJ2A	Leucotonalite	Plag6-7		17.472		0.776252		718.949	37.3274
CJ2A	Leucotonalite	Plag6-7		18.72		0.76717		711.271	37.223
CJ2A	Leucotonalite	Plag6-7		19.968		0.757644		742.541	35.1099
CJ2A	Leucotonalite	Plag6-7		21.216		0.75005		732.828	35.8368
CJ2A	Leucotonalite	Plag6-7		22.464		0.746823		722.809	33.8302
CJ2A	Leucotonalite	Plag6-7		23.712		0.748762		695.896	34.5151
CJ2A	Leucotonalite	Plag6-7		24.96		0.752679		695.807	34.743
CJ2A	Leucotonalite	Plag6-7		26.208		0.754955		692.808	35.5841
CJ2A	Leucotonalite	Plag6-7		27.456		0.758428		731.349	35.7943
CJ2A	Leucotonalite	Plag6-7		28.704		0.752		692.528	35.054
CJ2A	Leucotonalite	Plag6-7		29.952		0.732		764.212	38.5326
CJ2A	Leucotonalite	Plag6-7		31.2		0.708		734.374	38.2897
CJ2A	Leucotonalite	Plag6-7		32.448		0.658		775.817	42.0389
CJ2A	Leucotonalite	Plag6-7		33.696		0.617		750.653	43.9743
CJ2A	Leucotonalite	Plag6-7		34.944		0.595		802.568	53.2192
CJ2A	Leucotonalite	Plag6-7		36.192		0.573		789.039	52.2052
CJ2A	Leucotonalite	Plag6-7		37.44		0.557		842.763	59.3228
CJ2A	Leucotonalite	Plag6-7		38.688		0.545		826.303	61.3529
CJ2A	Leucotonalite	Plag6-7		39.936		0.534557		821.459	62.9085
CJ2A	Leucotonalite	Plag6-7		41.184		0.53801		807.035	59.5123
CJ2A	Leucotonalite	Plag6-7		42.432		0.539725		795.153	62.9245
CJ2A	Leucotonalite	Plag6-7		43.68		0.53848		790.895	62.5509
CJ2A	Leucotonalite	Plag6-7		44.928		0.532536		832.256	65.3594
CJ2A	Leucotonalite	Plag6-7		46.176		0.520811		781.795	63.4828
CJ2A	Leucotonalite	Plag6-7		47.4248		0.507685		818.618	67.8517
CJ2A	Leucotonalite	Plag6-7		48.673		0.498013		792.079	63.7457
CJ2A	Leucotonalite	Plag6-7		49.921		0.493234		805.662	67.6269
CJ2A	Leucotonalite	Plag6-7		51.169		0.491111		790.091	68.3964
CJ2A	Leucotonalite	Plag6-7		52.417		0.490979		820.494	71.9829
CJ2A	Leucotonalite	Plag6-7		53.665		0.492393		806.526	65.1825
CJ2A	Leucotonalite	Plag6-7		54.913		0.496211		789.988	70.1083
CJ2A	Leucotonalite	Plag6-7		56.161		0.501423		812.054	68.5604
CJ2A	Leucotonalite	Plag6-7		57.409		0.50658		817.562	71.5067
CJ2A	Leucotonalite	Plag6-7		58.657		0.511372		813.751	69.0138
CJ2A	Leucotonalite	Plag6-7		59.905		0.516501		815.167	74.5496
CJ2A	Leucotonalite	Plag6-7		61.153		0.520939		818.477	72.2966
CJ2A	Leucotonalite	Plag6-7		62.401		0.523685		815.033	71.6103
CJ2A	Leucotonalite	Plag6-7		63.649		0.52493		814.324	68.4992
CJ2A	Leucotonalite	Plag6-8_r		13.729		0.468937		582.686	67.941
CJ2A	Leucotonalite	Plag6-8_r		14.977		0.467478		588.075	66.0073
CJ2A	Leucotonalite	Plag6-8_r		16.225		0.463795		588.431	64.701
CJ2A	Leucotonalite	Plag6-8_r		17.473		0.458773		582.135	70.9463
CJ2A	Leucotonalite	Plag6-8_r		18.721		0.454676		572.983	67.1713
CJ2A	Leucotonalite	Plag6-8_r		19.969		0.451761		584.822	68.9982
CJ2A	Leucotonalite	Plag6-8_r		21.217		0.449688		574.084	68.7704
CJ2A	Leucotonalite	Plag6-8_r		22.465		0.449099		566.734	69.3527
CJ2A	Leucotonalite	Plag6-8_r		23.713		0.450849		568.32	65
CJ2A	Leucotonalite	Plag6-8_r		24.961		0.4536		578.827	69.4239
CJ2A	Leucotonalite	Plag6-8_r		26.209		0.455256		576.923	68.5953
CJ2A	Leucotonalite	Plag6-8_r		27.457		0.455597		565.847	70.0996
CJ2A	Leucotonalite	Plag6-8_r		28.705		0.455297		585.672	68.9441
CJ2A	Leucotonalite	Plag6-8_r		29.953		0.454627		562.822	64.5131
CJ2A	Leucotonalite	Plag6-8_r		31.201		0.453178		577.704	71.6099
CJ2A	Leucotonalite	Plag6-8_r		32.449		0.451676		551.164	71.9508
CJ2A	Leucotonalite	Plag6-8_r		33.697		0.451354		559.418	70.0144
CJ2A	Leucotonalite	Plag6-8_r		34.945		0.453081		548.058	69.9265
CJ2A	Leucotonalite	Plag6-8_r		36.193		0.454444		572.116	71.4152
CJ2A	Leucotonalite	Plag6-8_r		37.441		0.452793		549.095	70.1859
CJ2A	Leucotonalite	Plag6-8_r		38.689		0.448896		569.613	68.2291
CJ2A	Leucotonalite	Plag6-8_r		39.937		0.442359		531.226	63.9582
CJ2A	Leucotonalite	Plag6-8_r		41.185		0.431979		555.799	64.6318
CJ2A	Leucotonalite	Plag6-8_r		42.433		0.417092		518.751	62.2467
CJ2A	Leucotonalite	Plag6-8_r		43.681		0.400679		534.906	68.6887
CJ2A	Leucotonalite	Plag6-8_r		44.929		0.385392		491.914	58.5088
CJ2A	Leucotonalite	Plag6-8_r		46.177		0.369951		503.199	51.7798
CJ2A	Leucotonalite	Plag6-8_r		47.425		0.355709		474.697	52.8625
CJ2A	Leucotonalite	Plag6-8_r		48.673		0.34421		460.606	49.0487
CJ2A	Leucotonalite	Plag6-8_r		49.921		0.33494		462.537	51.9963
CJ2A	Leucotonalite	Plag6-8_r		51.169		0.327491		485.247	51.6254
CJ2A	Leucotonalite	Plag6-8_r		52.417		0.321775		460.137	46.6552
CJ2A	Leucotonalite	Plag6-8_r		53.665		0.31797		453.091	41.6418
CJ2A	Leucotonalite	Plag6-8_r		54.913		0.315305		451.612	36.0699
CJ2A	Leucotonalite	Plag6-8_r		56.161		0.313445		433.184	35.58
CJ2A	Leucotonalite	Plag6-8_r		57.409		0.312717		429.836	36.6652
CJ2A	Leucotonalite	Plag6-8_r		58.657		0.311932		432.647	30.0426
CJ2A	Leucotonalite	Plag6-8_r		59.905		0.310095		436.865	26.5035
CJ2A	Leucotonalite	Plag6-8_r		61.153		0.307709		419.011	28.3841
CJ2A	Leucotonalite	Plag6-8_r		62.401		0.305707		444.214	25.1916
CJ2A	Leucotonalite	Plag6-8_r		63.649		0.304841		427.212	23.7475
CJ2A	Leucotonalite	Plag6-8_r		64.897		0.304653		432.647	23.6055
CJ2A	Leucotonalite	Plag6-8_r		66.145		0.304174		418.976	25.2054
CJ2A	Leucotonalite	Plag6-8_r		67.393		0.302672		427.868	23.0171
CJ2A	Leucotonalite	Plag6-8_r		68.641		0.300696		416.553	25.2163
CJ2A	Leucotonalite	Plag6-8_r		69.8888		0.299234		444.182	26.6911
CJ2A	Leucotonalite	Plag6-8_r		71.1607		0.298669		440.873	26.8707
WA21-1B	Leucotonalite	Plag2-1		0.131581		0.742302		779.719	20.9004
WA21-1B	Leucotonalite	Plag2-1		1.22435		0.742848		769.773	19.8527
WA21-1B	Leucotonalite	Plag2-1		2.49619		0.743018		797.517	22.2339
WA21-1B	Leucotonalite	Plag2-1		3.744		0.742092		810.81	27.1432
WA21-1B	Leucotonalite	Plag2-1		4.992		0.739341		822.788	23.9618
WA21-1B	Leucotonalite	Plag2-1		6.24		0.733478		799.244	22.9273
WA21-1B	Leucotonalite	Plag2-1		7.488		0.725281		763.651	22.0399
WA21-1B	Leucotonalite	Plag2-1		8.736		0.716652		772.409	22.0565
WA21-1B	Leucotonalite	Plag2-1		9.984		0.709494		735.514	23.0213
WA21-1B	Leucotonalite	Plag2-1		11.232		0.70572		761.981	22.3832
WA21-1B	Leucotonalite	Plag2-1		12.48		0.706759		751.577	20.7341
WA21-1B	Leucotonalite	Plag2-1		13.728		0.710889		754.416	17.3219
WA21-1B	Leucotonalite	Plag2-1		14.9768		0.71557		685.169	15.7758
WA21-1B	Leucotonalite	Plag2-1		16.225		0.71826		753.444	19.284
WA21-1B	Leucotonalite	Plag2-1		17.473		0.716397		732.912	21.9962
WA21-1B	Leucotonalite	Plag2-1		18.721		0.708257		729.188	23.717
WA21-1B	Leucotonalite	Plag2-1		19.969		0.696333		699.463	27.1335
WA21-1B	Leucotonalite	Plag2-1		21.217		0.684019		726.736	28.1508
WA21-1B	Leucotonalite	Plag2-1		22.465		0.674707		748.807	30.2716
WA21-1B	Leucotonalite	Plag2-1		23.713		0.671754		736.815	31.6486
WA21-1B	Leucotonalite	Plag2-1		24.961		0.676097		729.948	26.9214
WA21-1B	Leucotonalite	Plag2-1		26.209		0.68486		737.894	27.1859
WA21-1B	Leucotonalite	Plag2-1		27.457		0.694833		700.795	24.5611
WA21-1B	Leucotonalite	Plag2-1		28.705		0.702809		754.375	26.883
WA21-1B	Leucotonalite	Plag2-1		29.953		0.706124		721.194	25.5152
WA21-1B	Leucotonalite	Plag2-1		31.201		0.708512		710.984	24.8878
WA21-1B	Leucotonalite	Plag2-1		32.449		0.70957		735.801	25.4662
WA21-1B	Leucotonalite	Plag2-1		33.697		0.706978		701.696	21.2009
WA21-1B	Leucotonalite	Plag2-1		34.945		0.698414		708.059	16.9317
WA21-1B	Leucotonalite	Plag2-1		36.193		0.681008		705.945	17.1037
WA21-1B	Leucotonalite	Plag2-1		37.441		0.650634		714.289	15.6531
WA21-1B	Leucotonalite	Plag2-1		38.689		0.6127		716.894	22.7762
WA21-1B	Leucotonalite	Plag2-1		39.937		0.574339		755.171	23.3513
WA21-1B	Leucotonalite	Plag2-1		41.185		0.542688		719.715	22.563
WA21-1B	Leucotonalite	Plag2-1		42.433		0.523998		749.631	26.0166
WA21-1B	Leucotonalite	Plag2-1		43.681		0.515657		733.01	27.2348
WA21-1B	Leucotonalite	Plag2-1		44.929		0.513782		748.075	33.2026
WA21-1B	Leucotonalite	Plag2-1		46.177		0.515132		751.725	38.0786
WA21-1B	Leucotonalite	Plag2-1		47.425		0.516467		733.349	31.7027
WA21-1B	Leucotonalite	Plag2-1		48.673		0.515478		698.338	23.6044
WA21-1B	Leucotonalite	Plag2-1		49.921		0.51494		720.278	23.4373
WA21-1B	Leucotonalite	Plag2-1		51.169		0.515015		696.551	22.6635
WA21-1B	Leucotonalite	Plag2-1		52.417		0.515241		728.028	20.9846
WA21-1B	Leucotonalite	Plag2-1		53.665		0.515159		711.462	20.1599
WA21-1B	Leucotonalite	Plag2-1		54.913		0.514382		736.339	21.1077
WA21-1B	Leucotonalite	Plag2-1		56.161		0.513078		731.739	23.4864
WA21-1B	Leucotonalite	Plag2-1		57.409		0.511561		740.338	23.9469
WA21-1B	Leucotonalite	Plag2-1		58.657		0.510129		748.104	25.1407
WA21-1B	Leucotonalite	Plag2-1		59.905		0.50908		768.352	28.3428
WA21-1B	Leucotonalite	Plag2-1		61.153		0.508587		725.319	26.6494
WA21-1B	Leucotonalite	Plag2-1		62.401		0.508396		705.644	24.1298
WA21-1B	Leucotonalite	Plag2-1		63.649		0.508499		696.61	22.999
WA21-1B	Leucotonalite	Plag2-1		64.897		0.508914		727.255	27.6695
WA21-1B	Leucotonalite	Plag2-1		66.145		0.509663		722.103	28.8479
WA21-1B	Leucotonalite	Plag2-1		67.393		0.511085		711.017	28.1386
WA21-1B	Leucotonalite	Plag2-1		68.641		0.513613		755.363	30.5837
WA21-1B	Leucotonalite	Plag2-1		69.889		0.516401		724.654	28.2774
WA21-1B	Leucotonalite	Plag2-1		71.137		0.518541		741.03	33.0198
WA21-1B	Leucotonalite	Plag2-1		72.385		0.519127		728.68	32.0115
WA21-1B	Leucotonalite	Plag2-1		73.633		0.517012		736.147	25.9694
WA21-1B	Leucotonalite	Plag2-1		74.881		0.512202		712.073	28.5522
WA21-1B	Leucotonalite	Plag2-1		76.129		0.506471		711.482	31.306
WA21-1B	Leucotonalite	Plag2-1		77.377		0.501632		673.573	26.8487
WA21-1B	Leucotonalite	Plag2-1		78.625		0.499499		696.956	20.8809
WA21-1B	Leucotonalite	Plag2-1		79.873		0.501259		706.921	24.2957
WA21-1B	Leucotonalite	Plag2-1		81.121		0.505867		719.725	26.8824
WA21-1B	Leucotonalite	Plag2-1		82.369		0.512041		682.1	24.9906
WA21-1B	Leucotonalite	Plag2-1		83.617		0.518507		736.879	26.3861
WA21-1B	Leucotonalite	Plag2-1		84.865		0.523992		712.853	26.2793
WA21-1B	Leucotonalite	Plag2-1		86.113		0.528398		730.221	31.0763
WA21-1B	Leucotonalite	Plag2-1		87.361		0.532724		766.268	28.8673
WA21-1B	Leucotonalite	Plag2-1		88.609		0.536698		714.46	30.4238
WA21-1B	Leucotonalite	Plag2-1		89.857		0.540038		701.285	26.4306
WA21-1B	Leucotonalite	Plag2-1		91.105		0.542462		685.192	27.905
WA21-1B	Leucotonalite	Plag2-1		92.353		0.543948		714.132	28.0292
WA21-1B	Leucotonalite	Plag2-1		93.601		0.544691		690.063	24.595
WA21-1B	Leucotonalite	Plag4-3_r		47.425		0.476462		536.07	46.7308
WA21-1B	Leucotonalite	Plag4-3_r		48.673		0.476122		542.983	44.5684
WA21-1B	Leucotonalite	Plag4-3_r		49.921		0.47541		584.347	46.7287
WA21-1B	Leucotonalite	Plag4-3_r		51.169		0.474019		579.513	47.0265
WA21-1B	Leucotonalite	Plag4-3_r		52.417		0.472232		590.435	46.175
WA21-1B	Leucotonalite	Plag4-3_r		53.665		0.470508		574.707	44.5754
WA21-1B	Leucotonalite	Plag4-3_r		54.913		0.469305		570.365	47.2644
WA21-1B	Leucotonalite	Plag4-3_r		56.161		0.468758		552.074	42.4525
WA21-1B	Leucotonalite	Plag4-3_r		57.409		0.468594		553.899	48.4189
WA21-1B	Leucotonalite	Plag4-3_r		58.657		0.468688		565.914	48.0078
WA21-1B	Leucotonalite	Plag4-3_r		59.905		0.468914		600.175	42.8006
WA21-1B	Leucotonalite	Plag4-3_r		61.153		0.469267		600.042	45.6173
WA21-1B	Leucotonalite	Plag4-3_r		62.401		0.46997		603.078	49.8206
WA21-1B	Leucotonalite	Plag4-3_r		63.649		0.470759		600.92	49.0544
WA21-1B	Leucotonalite	Plag4-3_r		64.897		0.471328		603.905	52.3827
WA21-1B	Leucotonalite	Plag4-3_r		66.145		0.471405		609.065	44.8478
WA21-1B	Leucotonalite	Plag4-3_r		67.393		0.471284		584.382	42.9369
WA21-1B	Leucotonalite	Plag4-3_r		68.641		0.470906		561.991	48.3108
WA21-1B	Leucotonalite	Plag4-3_r		69.889		0.470003		547.338	50.6559
WA21-1B	Leucotonalite	Plag4-3_r		71.137		0.468308		523.445	42.1139
WA21-1B	Leucotonalite	Plag4-3_r		72.385		0.465308		553.691	47.7038
WA21-1B	Leucotonalite	Plag4-3_r		73.633		0.461165		536.156	42.2347
WA21-1B	Leucotonalite	Plag4-3_r		74.881		0.456781		534.174	41.0941
WA21-1B	Leucotonalite	Plag4-3_r		76.129		0.45306		480.852	38.8239
WA21-1B	Leucotonalite	Plag4-3_r		77.377		0.450981		491.136	37.3376
WA21-1B	Leucotonalite	Plag4-3_r		78.625		0.450734		486.664	30.562
WA21-1B	Leucotonalite	Plag4-3_r		79.873		0.450882		490.584	32.4717
WA21-1B	Leucotonalite	Plag4-3_r		81.121		0.44989		484.21	39.3876
WA21-1B	Leucotonalite	Plag4-3_r		82.369		0.446293		529.008	40.5404
WA21-1B	Leucotonalite	Plag4-3_r		83.617		0.440532		538.127	28.6198
WA21-1B	Leucotonalite	Plag4-3_r		84.8654		0.433157		515.355	28.0083
WA21-1B	Leucotonalite	Plag4-3_r		86.1141		0.424226		514.465	26.9317
WA21-1B	Leucotonalite	Plag4-3_r		87.362		0.413799		471.034	27.0539
WA21-1B	Leucotonalite	Plag4-3_r		88.61		0.400395		470.982	26.6244
WA21-1B	Leucotonalite	Plag4-3_r		89.858		0.383754		465.657	27.2626
WA21-1B	Leucotonalite	Plag4-3_r		91.106		0.367051		435.612	20.6564
WA21-1B	Leucotonalite	Plag4-3_r		92.354		0.353482		399.325	20.3071
WA21-1B	Leucotonalite	Plag4-3_r		93.602		0.345884		417.699	17.4901
WA21-1B	Leucotonalite	Plag4-3_r		94.85		0.3435		401.115	18.5621
WA21-1B	Leucotonalite	Plag4-3_r		96.098		0.343978		359.64	19.1769
WA21-1B	Leucotonalite	Plag4-3_r		97.346		0.345013		420.079	20.4231
WA21-1B	Leucotonalite	Plag4-3_r		98.594		0.34436		408.866	17.1023
WA21-1B	Leucotonalite	Plag4-3_r		99.842		0.342265		349.758	17.6371
WA21-1B	Leucotonalite	Plag4-3_r		101.09		0.33982		381.684	19.6898
WA21-1B	Leucotonalite	Plag4-3_r		102.338		0.337542		364.475	20.6128
WA21-1B	Leucotonalite	Plag4-3_r		103.586		0.33595		380.523	18.2597
WA21-1B	Leucotonalite	Plag4-3_r		104.834		0.335429		381.873	19.8371
WA21-1B	Leucotonalite	Plag4-3_r		106.082		0.335707		413.235	20.0098
WA21-1B	Leucotonalite	Plag4-3_r		107.33		0.336311		410.487	21.8819
WA21-1B	Leucotonalite	Plag4-3_r		108.578		0.336769		382.24	19.7829
WA21-1B	Leucotonalite	Plag4-3_r		109.826		0.336849		362.534	16.2572
WA21-1B	Leucotonalite	Plag4-3_r		111.074		0.3373		383.025	19.3979
WA21-1B	Leucotonalite	Plag4-3_r		112.322		0.337532		366.323	16.8844
WA21-1B	Leucotonalite	Plag4-3_r		113.57		0.336734		368.725	21.3402
WA21-1B	Leucotonalite	Plag4-3_r		114.818		0.334077		378.917	18.6273
WA21-1B	Leucotonalite	Plag4-3_r		116.066		0.32862		390.416	16.6974
WA21-1B	Leucotonalite	Plag4-3_r		117.314		0.321369		403.67	18.2015
WA21-1B	Leucotonalite	Plag4-3_r		118.562		0.31398		364.755	16.091
WA21-1B	Leucotonalite	Plag4-3_r		119.81		0.308109		351.151	19.0359
WA21-1B	Leucotonalite	Plag4-3_r		121.058		0.304658		353.771	22.1198
WA21-1B	Leucotonalite	Plag4-3_r		122.306		0.302633		363.24	17.9913
WA21-1B	Leucotonalite	Plag4-3_r		123.554		0.301462		370.005	21.0633
WA21-1B	Leucotonalite	Plag4-3_r		124.802		0.300595		418.005	21.1087
WA21-1B	Leucotonalite	Plag4-3_r		126.05		0.299581		392.199	18.7911
WA21-1B	Leucotonalite	Plag4-3_r		127.298		0.298722		424.925	22.0183
WA21-1B	Leucotonalite	Plag4-3_r		128.546		0.298129		397.406	21.525
WA21-1B	Leucotonalite	Plag4-3_r		129.794		0.297824		402.065	17.6633
WA21-1B	Leucotonalite	Plag4-3_r		131.042		0.297833		340.199	19.2998
WA21-1B	Leucotonalite	Plag4-3_r		132.29		0.298307		357.118	15.6263
WA21-1B	Leucotonalite	Plag4-3_r		133.538		0.299154		353.739	17.5973
WA21-1B	Leucotonalite	Plag4-3_r		134.786		0.300135		375.773	20.0681
WA21-1B	Leucotonalite	Plag4-3_r		136.034		0.301014		355.774	18.4315
WA21-1B	Leucotonalite	Plag4-3_r		137.282		0.301627		401.489	18.5575
WA21-1B	Leucotonalite	Plag4-3_r		138.53		0.3021		342.365	18.5707
WA21-1B	Leucotonalite	Plag4-3_r		139.778		0.302574		353.353	19.1708
WA21-1B	Leucotonalite	Plag4-3_r		141.026		0.303189		324.989	18.0844
WA21-1B	Leucotonalite	Plag4-3_r		142.274		0.304053		334.467	17.2747
WA21-1B	Leucotonalite	Plag4-3_r		143.522		0.305044		354.14	17.7263
WA21-1B	Leucotonalite	Plag4-3_r		144.77		0.306192		377.057	18.7845
WA21-1B	Leucotonalite	Plag4-3_r		146.018		0.30757		383.12	19.9168
WA21-1B	Leucotonalite	Plag4-3_r		147.266		0.309258		386.277	18.4275
WA21-1B	Leucotonalite	Plag4-3_r		148.514		0.311729		399.35	18.3946
WA21-1B	Leucotonalite	Plag4-3_r		149.762		0.314732		357.719	20.6279
WA21-1B	Leucotonalite	Plag4-3_r		151.01		0.31751		373.597	19.3666
WA21-1B	Leucotonalite	Plag4-3_r		152.258		0.319306		360.457	15.9853
WA21-1B	Leucotonalite	Plag4-3_r		153.506		0.319524		386.092	16.2995
WA21-1B	Leucotonalite	Plag4-3_r		154.754		0.318491		357.331	18.7558
WA21-1B	Leucotonalite	Plag4-3_r		156.002		0.316805		375.909	17.1425
WA21-1B	Leucotonalite	Plag4-3_r		157.25		0.315062		353.844	17.8143
WA21-1B	Leucotonalite	Plag4-3_r		158.498		0.313759		383.044	15.2895
WA21-1B	Leucotonalite	Plag4-3_r		159.746		0.312473		342.598	15.2087
WA21-1B	Leucotonalite	Plag4-3_r		160.994		0.31121		350.572	20.2511
WA21-1B	Leucotonalite	Plag4-3_r		162.242		0.31016		320.845	14.5922
WA21-1B	Leucotonalite	Plag4-3_r		163.49		0.309518		316.933	13.8661
WA21-1B	Leucotonalite	Plag4-3_r		164.738		0.309404		315.077	18.5146
WA21-1B	Leucotonalite	Plag4-3_r		165.986		0.309678		387.532	14.7004
WA21-1B	Leucotonalite	Plag4-3_r		167.234		0.310139		337.824	12.9875
WA21-1B	Leucotonalite	Plag4-3_r		168.483		0.310586		353.874	13.3126
WA21-1B	Leucotonalite	Plag4-3_r		169.731		0.31094		334.822	16.3307
WA21-1B	Leucotonalite	Plag4-3_r		170.979		0.311379		338.796	15.2147
WA21-1B	Leucotonalite	Plag4-3_r		172.227		0.311805		313.547	17.635
WA21-1B	Leucotonalite	Plag4-3_r		173.475		0.312105		328.567	15.153
WA21-1B	Leucotonalite	Plag4-3_r		174.723		0.312206		285.37	16.9218
WA21-1B	Leucotonalite	Plag4-3_r		175.971		0.312384		303.066	16.415
WA21-1B	Leucotonalite	Plag4-3_r		177.219		0.312443		308.67	13.1231
WA21-1B	Leucotonalite	Plag4-3_r		178.467		0.312042		352.262	17.207
WA21-1B	Leucotonalite	Plag4-3_r		179.753		0.310841		332.188	15.0843
WA21-1B	Leucotonalite	Plag4-4_r		41.185		0.483392		572.609	48.6543
WA21-1B	Leucotonalite	Plag4-4_r		42.433		0.482887		574.326	46.0526
WA21-1B	Leucotonalite	Plag4-4_r		43.681		0.481807		553.713	46.0347
WA21-1B	Leucotonalite	Plag4-4_r		44.929		0.479732		562.657	43.6549
WA21-1B	Leucotonalite	Plag4-4_r		46.177		0.477153		558.538	49.762
WA21-1B	Leucotonalite	Plag4-4_r		47.425		0.474755		600.123	44.9994
WA21-1B	Leucotonalite	Plag4-4_r		48.673		0.47322		578.994	45.7362
WA21-1B	Leucotonalite	Plag4-4_r		49.921		0.472712		583.028	44.2424
WA21-1B	Leucotonalite	Plag4-4_r		51.169		0.472758		555.133	48.7227
WA21-1B	Leucotonalite	Plag4-4_r		52.417		0.472876		557.698	42.4047
WA21-1B	Leucotonalite	Plag4-4_r		53.665		0.472585		525.345	42.0447
WA21-1B	Leucotonalite	Plag4-4_r		54.913		0.471699		577.108	47.6954
WA21-1B	Leucotonalite	Plag4-4_r		56.161		0.470505		552.03	47.2858
WA21-1B	Leucotonalite	Plag4-4_r		57.409		0.469231		584.584	42.8072
WA21-1B	Leucotonalite	Plag4-4_r		58.657		0.468104		561.276	49.3356
WA21-1B	Leucotonalite	Plag4-4_r		59.905		0.467253		571.864	52.7385
WA21-1B	Leucotonalite	Plag4-4_r		61.153		0.466545		541.712	48.5176
WA21-1B	Leucotonalite	Plag4-4_r		62.401		0.465914		529.2	44.9516
WA21-1B	Leucotonalite	Plag4-4_r		63.649		0.465299		529.596	47.7924
WA21-1B	Leucotonalite	Plag4-4_r		64.897		0.464624		525.204	45.8331
WA21-1B	Leucotonalite	Plag4-4_r		66.145		0.463859		558.239	49.903
WA21-1B	Leucotonalite	Plag4-4_r		67.393		0.46314		539.671	51.6355
WA21-1B	Leucotonalite	Plag4-4_r		68.641		0.462611		536.858	47.5419
WA21-1B	Leucotonalite	Plag4-4_r		69.889		0.462512		543.974	47.7224
WA21-1B	Leucotonalite	Plag4-4_r		71.137		0.463459		540.687	52.5648
WA21-1B	Leucotonalite	Plag4-4_r		72.385		0.464624		520.785	49.8701
WA21-1B	Leucotonalite	Plag4-4_r		73.633		0.464895		507.545	47.2199
WA21-1B	Leucotonalite	Plag4-4_r		74.881		0.463144		523.361	46.4898
WA21-1B	Leucotonalite	Plag4-4_r		76.129		0.458456		552.303	49.2117
WA21-1B	Leucotonalite	Plag4-4_r		77.377		0.452072		534.15	43.6057
WA21-1B	Leucotonalite	Plag4-4_r		78.625		0.445777		540.704	45.9658
WA21-1B	Leucotonalite	Plag4-4_r		79.873		0.441359		511.891	50.887
WA21-1B	Leucotonalite	Plag4-4_r		81.121		0.439437		532.276	51.1429
WA21-1B	Leucotonalite	Plag4-4_r		82.369		0.438964		497.625	52.3619
WA21-1B	Leucotonalite	Plag4-4_r		83.617		0.439222		486.611	50.3536
WA21-1B	Leucotonalite	Plag4-4_r		84.865		0.439496		458.913	49.4284
WA21-1B	Leucotonalite	Plag4-4_r		86.113		0.44047		479.712	46.8188
WA21-1B	Leucotonalite	Plag4-4_r		87.361		0.443187		453.575	45.8629
WA21-1B	Leucotonalite	Plag4-4_r		88.609		0.444938		472.206	47.5075
WA21-1B	Leucotonalite	Plag4-4_r		89.857		0.442911		456.045	49.2882
WA21-1B	Leucotonalite	Plag4-4_r		91.105		0.434263		474.377	47.6384
WA21-1B	Leucotonalite	Plag4-4_r		92.353		0.418914		437.947	43.023
WA21-1B	Leucotonalite	Plag4-4_r		93.601		0.400566		439.325	44.4203
WA21-1B	Leucotonalite	Plag4-4_r		94.849		0.383111		413.139	49.036
WA21-1B	Leucotonalite	Plag4-4_r		96.097		0.369957		429.7	48.38
WA21-1B	Leucotonalite	Plag4-4_r		97.345		0.359262		423.791	50.2177
WA21-1B	Leucotonalite	Plag4-4_r		98.593		0.350239		418.57	49.2726
WA21-1B	Leucotonalite	Plag4-4_r		99.841		0.342963		428.856	47.7017
WA21-1B	Leucotonalite	Plag4-4_r		101.089		0.337531		411.538	51.8535
WA21-1B	Leucotonalite	Plag4-4_r		102.338		0.334549		417	50.4637
WA21-1B	Leucotonalite	Plag4-4_r		103.586		0.333537		395.709	45.4002
WA21-1B	Leucotonalite	Plag4-4_r		104.834		0.333526		388.669	45.9539
WA21-1B	Leucotonalite	Plag4-4_r		106.082		0.333545		379.508	46.9203
WA21-1B	Leucotonalite	Plag4-4_r		107.33		0.334036		380.143	41.7704
WA21-1B	Leucotonalite	Plag4-4_r		108.578		0.335372		376.282	39.9536
WA21-1B	Leucotonalite	Plag4-4_r		109.826		0.336485		400.125	39.7107
WA21-1B	Leucotonalite	Plag4-4_r		111.074		0.33631		375.41	41.8018
WA21-1B	Leucotonalite	Plag4-4_r		112.322		0.334121		384.243	36.1801
WA21-1B	Leucotonalite	Plag4-4_r		113.57		0.330475		384.276	36.1846
WA21-1B	Leucotonalite	Plag4-4_r		114.818		0.326		367.301	36.7814
WA21-1B	Leucotonalite	Plag4-4_r		116.066		0.321317		348.665	32.3788
WA21-1B	Leucotonalite	Plag4-4_r		117.314		0.31667		356.614	37.9336
WA21-1B	Leucotonalite	Plag4-4_r		118.562		0.311261		350.399	40.646
WA21-1B	Leucotonalite	Plag4-4_r		119.81		0.305825		372.383	34.0581
WA21-1B	Leucotonalite	Plag4-4_r		121.058		0.301271		347.359	38.8905
WA21-1B	Leucotonalite	Plag4-4_r		122.306		0.298491		355.49	33.5326
WA21-1B	Leucotonalite	Plag4-4_r		123.554		0.29765		342.03	36.2918
WA21-1B	Leucotonalite	Plag4-4_r		124.802		0.297872		345.923	30.2322
WA21-1B	Leucotonalite	Plag4-4_r		126.05		0.298202		330.784	26.9891
WA21-1B	Leucotonalite	Plag4-4_r		127.298		0.297677		335.909	28.9974
WA21-1B	Leucotonalite	Plag4-4_r		128.546		0.295671		334.165	28.4128
WA21-1B	Leucotonalite	Plag4-4_r		129.794		0.293133		343.113	26.6431
WA21-1B	Leucotonalite	Plag4-4_r		131.042		0.291351		337.273	24.4057
WA21-1B	Leucotonalite	Plag4-4_r		132.29		0.291615		348.59	28.7079
WA21-1B	Leucotonalite	Plag4-4_r		133.538		0.29488		344.138	27.0496
WA21-1B	Leucotonalite	Plag4-4_r		134.786		0.300263		330.571	24.5718
WA21-1B	Leucotonalite	Plag4-4_r		136.034		0.306294		324.352	22.1692
WA21-1B	Leucotonalite	Plag4-4_r		137.282		0.311505		332.829	25.869
WA21-1B	Leucotonalite	Plag4-4_r		138.53		0.31524		348.128	25.2812
WA21-1B	Leucotonalite	Plag4-4_r		139.778		0.318458		341.58	22.5296
WA21-1B	Leucotonalite	Plag4-4_r		141.026		0.321114		332.575	22.7077
WA21-1B	Leucotonalite	Plag4-4_r		142.312		0.323123		339.743	23.8527
WA21-1B	Leucotonalite	Plag6-2_r		0.131581		0.493283		557.88	70.0548
WA21-1B	Leucotonalite	Plag6-2_r		1.22435		0.493229		533.926	65.972
WA21-1B	Leucotonalite	Plag6-2_r		2.49619		0.493122		537.202	67.438
WA21-1B	Leucotonalite	Plag6-2_r		3.744		0.492964		542.764	66.2591
WA21-1B	Leucotonalite	Plag6-2_r		4.992		0.492752		559.928	64.2074
WA21-1B	Leucotonalite	Plag6-2_r		6.24		0.492478		527.863	63.5927
WA21-1B	Leucotonalite	Plag6-2_r		7.488		0.492089		515.379	66.1324
WA21-1B	Leucotonalite	Plag6-2_r		8.736		0.491516		534.208	63.8412
WA21-1B	Leucotonalite	Plag6-2_r		9.984		0.490958		560.936	63.594
WA21-1B	Leucotonalite	Plag6-2_r		11.232		0.490633		550.509	64.9815
WA21-1B	Leucotonalite	Plag6-2_r		12.48		0.490712		552.924	60.4467
WA21-1B	Leucotonalite	Plag6-2_r		13.7279		0.491105		553.14	59.6431
WA21-1B	Leucotonalite	Plag6-2_r		14.9764		0.491646		560.753	63.9157
WA21-1B	Leucotonalite	Plag6-2_r		16.225		0.49217		544.934	63.6838
WA21-1B	Leucotonalite	Plag6-2_r		17.473		0.493116		549.775	65.6087
WA21-1B	Leucotonalite	Plag6-2_r		18.721		0.49467		556.535	65.0084
WA21-1B	Leucotonalite	Plag6-2_r		19.969		0.49547		558.75	64.0294
WA21-1B	Leucotonalite	Plag6-2_r		21.217		0.494131		550.426	64.3882
WA21-1B	Leucotonalite	Plag6-2_r		22.465		0.489247		536.654	62.4873
WA21-1B	Leucotonalite	Plag6-2_r		23.713		0.481759		520.966	64.5798
WA21-1B	Leucotonalite	Plag6-2_r		24.961		0.47399		536.079	62.455
WA21-1B	Leucotonalite	Plag6-2_r		26.209		0.468263		513.179	65.7976
WA21-1B	Leucotonalite	Plag6-2_r		27.457		0.465508		530.69	64.9146
WA21-1B	Leucotonalite	Plag6-2_r		28.705		0.464324		519.157	65.587
WA21-1B	Leucotonalite	Plag6-2_r		29.953		0.463348		546.574	63.7691
WA21-1B	Leucotonalite	Plag6-2_r		31.201		0.461257		543.499	63.0386
WA21-1B	Leucotonalite	Plag6-2_r		32.449		0.458915		531.117	60.7435
WA21-1B	Leucotonalite	Plag6-2_r		33.697		0.456237		530.448	60.8669
WA21-1B	Leucotonalite	Plag6-2_r		34.945		0.451853		534.664	58.7762
WA21-1B	Leucotonalite	Plag6-2_r		36.193		0.444383		519.018	59.3787
WA21-1B	Leucotonalite	Plag6-2_r		37.441		0.433066		524.048	61.2714
WA21-1B	Leucotonalite	Plag6-2_r		38.689		0.419335		484.794	59.5662
WA21-1B	Leucotonalite	Plag6-2_r		39.937		0.405016		489.53	59.9228
WA21-1B	Leucotonalite	Plag6-2_r		41.185		0.391566		488.956	63.3995
WA21-1B	Leucotonalite	Plag6-2_r		42.433		0.37676		490.735	62.939
WA21-1B	Leucotonalite	Plag6-2_r		43.681		0.36215		500.207	61.3088
WA21-1B	Leucotonalite	Plag6-2_r		44.929		0.350634		495.097	60.4607
WA21-1B	Leucotonalite	Plag6-2_r		46.177		0.345137		486.637	59.1353
WA21-1B	Leucotonalite	Plag6-2_r		47.425		0.346381		473.032	60.5509
WA21-1B	Leucotonalite	Plag6-2_r		48.673		0.35086		475.123	61.7689
WA21-1B	Leucotonalite	Plag6-2_r		49.921		0.354684		463.779	62.4175
WA21-1B	Leucotonalite	Plag6-2_r		51.169		0.354543		463.151	61.7582
WA21-1B	Leucotonalite	Plag6-2_r		52.417		0.351656		443.645	56.5863
WA21-1B	Leucotonalite	Plag6-2_r		53.665		0.347969		449.696	58.9573
WA21-1B	Leucotonalite	Plag6-2_r		54.913		0.345231		462.461	55.4097
WA21-1B	Leucotonalite	Plag6-2_r		56.161		0.344869		448.648	61.2831
WA21-1B	Leucotonalite	Plag6-2_r		57.409		0.346254		447.693	63.9356
WA21-1B	Leucotonalite	Plag6-2_r		58.657		0.348313		449.603	60.9771
WA21-1B	Leucotonalite	Plag6-2_r		59.905		0.350013		423.576	59.4532
WA21-1B	Leucotonalite	Plag6-2_r		61.153		0.350718		427.564	56.1534
WA21-1B	Leucotonalite	Plag6-2_r		62.401		0.350989		417.08	56.4799
WA21-1B	Leucotonalite	Plag6-2_r		63.649		0.351029		436.514	55.7317
WA21-1B	Leucotonalite	Plag6-2_r		64.897		0.351013		426.711	55.5249
WA21-1B	Leucotonalite	Plag6-2_r		66.145		0.351052		426.802	49.3902
WA21-1B	Leucotonalite	Plag6-2_r		67.393		0.351056		415.414	54.0222
WA21-1B	Leucotonalite	Plag6-2_r		68.641		0.35092		430.952	55.3792
WA21-1B	Leucotonalite	Plag6-2_r		69.889		0.350537		435.581	52.9922
WA21-1B	Leucotonalite	Plag6-2_r		71.137		0.3498		442.492	52.0441
WA21-1B	Leucotonalite	Plag6-2_r		72.385		0.348779		412.091	45.5162
WA21-1B	Leucotonalite	Plag6-2_r		73.633		0.347657		422.047	47.5542
WA21-1B	Leucotonalite	Plag6-2_r		74.881		0.346614		405.573	47.6324
WA21-1B	Leucotonalite	Plag6-2_r		76.129		0.345338		401.413	42.6466
WA21-1B	Leucotonalite	Plag6-2_r		77.377		0.343919		401.737	41.1471
WA21-1B	Leucotonalite	Plag6-2_r		78.625		0.342996		416.337	43.468
WA21-1B	Leucotonalite	Plag6-2_r		79.873		0.34323		412.271	39.5766
WA21-1B	Leucotonalite	Plag6-2_r		81.121		0.345886		410.821	44.8017
WA21-1B	Leucotonalite	Plag6-2_r		82.369		0.349737		420.85	39.8451
WA21-1B	Leucotonalite	Plag6-2_r		83.617		0.352465		423.836	39.6286
WA21-1B	Leucotonalite	Plag6-2_r		84.865		0.351734		425.255	40.0693
WA21-1B	Leucotonalite	Plag6-2_r		86.113		0.346244		408.667	41.5405
WA21-1B	Leucotonalite	Plag6-2_r		87.361		0.338432		416.252	36.6499
WA21-1B	Leucotonalite	Plag6-2_r		88.609		0.331407		391.178	38.5503
WA21-1B	Leucotonalite	Plag6-2_r		89.857		0.328127		401.871	41.0656
WA21-1B	Leucotonalite	Plag6-2_r		91.105		0.328493		391.787	41.0496
WA21-1B	Leucotonalite	Plag6-2_r		92.353		0.330648		401.064	41.9549
WA21-1B	Leucotonalite	Plag6-2_r		93.601		0.332906		409.042	41.2836
WA21-1B	Leucotonalite	Plag6-2_r		94.849		0.333828		406.36	37.8703
WA21-1B	Leucotonalite	Plag6-2_r		96.097		0.334147		417.227	43.928
WA21-19	Leucotonalite	Plag3-3		0.131581		0.618891		809.449	50.7422
WA21-19	Leucotonalite	Plag3-3		1.22435		0.61882		780.882	46.159
WA21-19	Leucotonalite	Plag3-3		2.49619		0.61826		872.983	58.0834
WA21-19	Leucotonalite	Plag3-3		3.744		0.617846		776.442	51.3806
WA21-19	Leucotonalite	Plag3-3		4.992		0.61888		814.967	50.4105
WA21-19	Leucotonalite	Plag3-3		6.24		0.622056		808.227	56.5386
WA21-19	Leucotonalite	Plag3-3		7.488		0.625509		806.137	53.8671
WA21-19	Leucotonalite	Plag3-3		8.736		0.628995		719.185	53.2748
WA21-19	Leucotonalite	Plag3-3		9.984		0.636623		760.583	53.3027
WA21-19	Leucotonalite	Plag3-3		11.232		0.632887		692.239	50.7132
WA21-19	Leucotonalite	Plag3-3		12.48		0.598564		759.27	52.4362
WA21-19	Leucotonalite	Plag3-3		13.728		0.538752		649.938	42.9
WA21-19	Leucotonalite	Plag3-3		14.976		0.488614		647.154	42.3386
WA21-19	Leucotonalite	Plag3-3		16.224		0.47003		642.664	39.8611
WA21-19	Leucotonalite	Plag3-3		17.472		0.467729		665.339	39.9789
WA21-19	Leucotonalite	Plag3-3		18.72		0.466955		593.638	35.6491
WA21-19	Leucotonalite	Plag3-3		19.968		0.465218		623.413	32.836
WA21-19	Leucotonalite	Plag3-3		21.216		0.464974		668.12	32.1621
WA21-19	Leucotonalite	Plag3-3		22.4642		0.463622		596.269	32.8893
WA21-19	Leucotonalite	Plag3-3		23.713		0.460579		601.847	31.6384
WA21-19	Leucotonalite	Plag3-3		24.961		0.457734		614.183	35.1718
WA21-19	Leucotonalite	Plag3-3		26.209		0.45704		639.898	36.7675
WA21-19	Leucotonalite	Plag3-3		27.457		0.458566		627.302	39.7259
WA21-19	Leucotonalite	Plag3-3		28.705		0.460093		600.872	34.1767
WA21-19	Leucotonalite	Plag3-3		29.953		0.459705		573.949	38.5729
WA21-19	Leucotonalite	Plag3-3		31.201		0.458106		590.654	39.7419
WA21-19	Leucotonalite	Plag3-3		32.449		0.456725		578.263	37.8425
WA21-19	Leucotonalite	Plag3-3		33.697		0.456267		556.783	35.0928
WA21-19	Leucotonalite	Plag8-3_r		44.929		0.460978		577.815	32.9553
WA21-19	Leucotonalite	Plag8-3_r		46.177		0.45947		555.116	33.3486
WA21-19	Leucotonalite	Plag8-3_r		47.425		0.455814		590.666	32.5087
WA21-19	Leucotonalite	Plag8-3_r		48.673		0.448859		558.342	38.4856
WA21-19	Leucotonalite	Plag8-3_r		49.921		0.441526		573.927	34.899
WA21-19	Leucotonalite	Plag8-3_r		51.169		0.437089		564.879	31.1834
WA21-19	Leucotonalite	Plag8-3_r		52.417		0.438042		585.757	32.8063
WA21-19	Leucotonalite	Plag8-3_r		53.665		0.442835		511.102	33.7236
WA21-19	Leucotonalite	Plag8-3_r		54.913		0.448712		560.579	35.0875
WA21-19	Leucotonalite	Plag8-3_r		56.161		0.452923		516.636	31.7069
WA21-19	Leucotonalite	Plag8-3_r		57.409		0.455176		551.412	30.6379
WA21-19	Leucotonalite	Plag8-3_r		58.657		0.456623		524.296	27.1776
WA21-19	Leucotonalite	Plag8-3_r		59.905		0.457075		539.049	26.8123
WA21-19	Leucotonalite	Plag8-3_r		61.153		0.456311		513.97	28.8575
WA21-19	Leucotonalite	Plag8-3_r		62.401		0.453764		526.796	25.013
WA21-19	Leucotonalite	Plag8-3_r		63.649		0.450117		514.733	25.3928
WA21-19	Leucotonalite	Plag8-3_r		64.897		0.446463		552.42	25.3939
WA21-19	Leucotonalite	Plag8-3_r		66.145		0.444633		545.718	23.5835
WA21-19	Leucotonalite	Plag8-3_r		67.393		0.44775		554.499	22.1679
WA21-19	Leucotonalite	Plag8-3_r		68.641		0.449623		546.087	22.6219
WA21-19	Leucotonalite	Plag8-3_r		69.889		0.442662		526.01	18.2232
WA21-19	Leucotonalite	Plag8-3_r		71.137		0.418158		495.998	14.5508
WA21-19	Leucotonalite	Plag8-3_r		72.385		0.375919		515.144	19.3592
WA21-19	Leucotonalite	Plag8-3_r		73.633		0.330893		509.446	14.6964
WA21-19	Leucotonalite	Plag8-3_r		74.881		0.29868		488.577	14.3925
WA21-19	Leucotonalite	Plag8-3_r		76.129		0.288211		508.542	15.6531
WA21-19	Leucotonalite	Plag8-3_r		77.377		0.291102		510.581	15.6679
WA21-19	Leucotonalite	Plag8-3_r		78.625		0.299416		517.492	15.2171
WA21-19	Leucotonalite	Plag8-3_r		79.873		0.305334		466.979	16.7772
WA21-19	Leucotonalite	Plag8-3_r		81.121		0.309158		462.915	14.6143
WA21-19	Leucotonalite	Plag8-3_r		82.369		0.313572		423.274	12.3065
WA21-19	Leucotonalite	Plag8-3_r		83.617		0.317661		453.497	13.1887
WA21-19	Leucotonalite	Plag8-3_r		84.865		0.320533		446.521	13.0673
WA21-19	Leucotonalite	Plag8-3_r		86.113		0.322074		479.376	12.7733
WA21-19	Leucotonalite	Plag8-3_r		87.361		0.322949		468.969	13.2052
WA21-19	Leucotonalite	Plag8-3_r		88.609		0.323835		481.166	12.427
WA21-19	Leucotonalite	Plag8-3_r		89.857		0.325387		487.879	13.4736
WA21-19	Leucotonalite	Plag8-3_r		91.105		0.327599		473.197	10.8807
WA21-19	Leucotonalite	Plag8-3_r		92.353		0.329754		453.005	9.22201
WA21-19	Leucotonalite	Plag8-3_r		93.601		0.331106		480.002	13.5124
WA21-19	Leucotonalite	Plag8-3_r		94.8486		0.330898		507.037	12.9055
WA21-19	Leucotonalite	Plag8-3_r		96.1352		0.32933		507.392	11.7644
54.7.1	Laione granodiorite	Plag3-3		18.72		0.886651		826.085	75.9286
54.7.1	Laione granodiorite	Plag3-3		19.968		0.885951		824.671	87.4726
54.7.1	Laione granodiorite	Plag3-3		21.216		0.884427		784.964	83.1027
54.7.1	Laione granodiorite	Plag3-3		22.464		0.882939		782.351	84.4215
54.7.1	Laione granodiorite	Plag3-3		23.712		0.881698		754.889	83.0105
54.7.1	Laione granodiorite	Plag3-3		24.96		0.880661		760.303	79.5067
54.7.1	Laione granodiorite	Plag3-3		26.208		0.879844		750.057	77.5646
54.7.1	Laione granodiorite	Plag3-3		27.456		0.879366		753.64	78.3403
54.7.1	Laione granodiorite	Plag3-3		28.704		0.879711		772.674	73.1604
54.7.1	Laione granodiorite	Plag3-3		29.952		0.880416		771.825	69.7972
54.7.1	Laione granodiorite	Plag3-3		31.2		0.880009		799.847	68.2205
54.7.1	Laione granodiorite	Plag3-3		32.448		0.878716		796.292	59.0226
54.7.1	Laione granodiorite	Plag3-3		33.696		0.8773		801.886	63.918
54.7.1	Laione granodiorite	Plag3-3		34.944		0.875842		832.254	67.9247
54.7.1	Laione granodiorite	Plag3-3		36.192		0.865		824.343	61.9006
54.7.1	Laione granodiorite	Plag3-3		37.44		0.827		796.109	75.565
54.7.1	Laione granodiorite	Plag3-3		38.688		0.788		831.031	76.5715
54.7.1	Laione granodiorite	Plag3-3		39.9359		0.706		845.775	90.2808
54.7.1	Laione granodiorite	Plag3-3		41.1846		0.631		854.344	105.94
54.7.1	Laione granodiorite	Plag3-3		42.4331		0.591		862.908	115.494
54.7.1	Laione granodiorite	Plag3-3		43.681		0.543		949.528	123.335
54.7.1	Laione granodiorite	Plag3-3		44.929		0.521		934.049	131.535
54.7.1	Laione granodiorite	Plag3-3		46.177		0.5		983.483	132.815
54.7.1	Laione granodiorite	Plag3-3		47.425		0.489474		987.23	142.629
54.7.1	Laione granodiorite	Plag3-3		48.673		0.494046		1049.88	145.721
54.7.1	Laione granodiorite	Plag3-3		49.921		0.496506		1005.56	150.3
54.7.1	Laione granodiorite	Plag3-3		51.169		0.494696		1028.44	154.318
54.7.1	Laione granodiorite	Plag3-3		52.417		0.491664		1016.2	151.008
54.7.1	Laione granodiorite	Plag3-3		53.665		0.489273		1025.66	151.459
54.7.1	Laione granodiorite	Plag3-3		54.913		0.485855		1007.9	152.685
54.7.1	Laione granodiorite	Plag3-3		56.161		0.478513		1041.84	159.356
54.7.1	Laione granodiorite	Plag3-3		57.409		0.469795		1031.86	153.513
54.7.1	Laione granodiorite	Plag3-3		58.657		0.467251		1029.3	156.172
54.7.1	Laione granodiorite	Plag3-3		59.905		0.469771		999.581	152.578
54.7.1	Laione granodiorite	Plag3-3		61.153		0.476003		1046.65	156.447
54.7.1	Laione granodiorite	Plag3-3		62.401		0.487136		1059.25	155.415
54.7.1	Laione granodiorite	Plag3-3		63.649		0.494608		1047.85	157.649
54.7.1	Laione granodiorite	Plag3-3		64.897		0.494652		1078.51	155.941
54.7.1	Laione granodiorite	Plag3-3		66.145		0.49332		1043.1	159.747
54.7.1	Laione granodiorite	Plag3-3		67.393		0.493821		1109.26	162.816
54.7.1	Laione granodiorite	Plag3-3		68.641		0.494515		1091.26	163.506
54.7.1	Laione granodiorite	Plag3-3		69.889		0.494927		1098.35	161.74
54.7.1	Laione granodiorite	Plag3-3		71.137		0.495196		1075.77	172.016
54.7.1	Laione granodiorite	Plag3-3		72.385		0.49533		1098.11	173.191
BCR-2G	Standard							344.043	701.201

## Sheet: NanoSIMS Plag profiles
Supplementary Table 9. Plagioclase Sr profiles measured by NanoSIMS used for modelling diffusion timescales.
Sample	Rock type	Profile No.		Distance		88Sr
				μm		counts
54.7.1	Laione granodiorite	Plag3-3		15.2118		3879
54.7.1	Laione granodiorite	Plag3-3		15.4		3915
54.7.1	Laione granodiorite	Plag3-3		15.6409		3947
54.7.1	Laione granodiorite	Plag3-3		15.8287		4157
54.7.1	Laione granodiorite	Plag3-3		16.0168		4050
54.7.1	Laione granodiorite	Plag3-3		16.2579		4071
54.7.1	Laione granodiorite	Plag3-3		16.4457		4080
54.7.1	Laione granodiorite	Plag3-3		16.6337		4060
54.7.1	Laione granodiorite	Plag3-3		16.8218		3983
54.7.1	Laione granodiorite	Plag3-3		17.0628		4130
54.7.1	Laione granodiorite	Plag3-3		17.2506		4034
54.7.1	Laione granodiorite	Plag3-3		17.4387		4083
54.7.1	Laione granodiorite	Plag3-3		17.6798		3996
54.7.1	Laione granodiorite	Plag3-3		17.8676		4057
54.7.1	Laione granodiorite	Plag3-3		18.0556		3963
54.7.1	Laione granodiorite	Plag3-3		18.2437		4143
54.7.1	Laione granodiorite	Plag3-3		18.4846		3977
54.7.1	Laione granodiorite	Plag3-3		18.6725		3995
54.7.1	Laione granodiorite	Plag3-3		18.8605		4001
54.7.1	Laione granodiorite	Plag3-3		19.0487		4017
54.7.1	Laione granodiorite	Plag3-3		19.2895		4070
54.7.1	Laione granodiorite	Plag3-3		19.4775		3958
54.7.1	Laione granodiorite	Plag3-3		19.6655		3854
54.7.1	Laione granodiorite	Plag3-3		19.9065		3906
54.7.1	Laione granodiorite	Plag3-3		20.0944		4057
54.7.1	Laione granodiorite	Plag3-3		20.2824		3820
54.7.1	Laione granodiorite	Plag3-3		20.4706		3778
54.7.1	Laione granodiorite	Plag3-3		20.7114		3829
54.7.1	Laione granodiorite	Plag3-3		20.8993		3861
54.7.1	Laione granodiorite	Plag3-3		21.0874		3732
54.7.1	Laione granodiorite	Plag3-3		21.3285		3796
54.7.1	Laione granodiorite	Plag3-3		21.5163		3868
54.7.1	Laione granodiorite	Plag3-3		21.7043		3786
54.7.1	Laione granodiorite	Plag3-3		21.8924		3758
54.7.1	Laione granodiorite	Plag3-3		22.1333		3874
54.7.1	Laione granodiorite	Plag3-3		22.3212		3809
54.7.1	Laione granodiorite	Plag3-3		22.5093		3753
54.7.1	Laione granodiorite	Plag3-3		22.7503		3829
54.7.1	Laione granodiorite	Plag3-3		22.9382		3608
54.7.1	Laione granodiorite	Plag3-3		23.1262		3803
54.7.1	Laione granodiorite	Plag3-3		23.3143		3591
54.7.1	Laione granodiorite	Plag3-3		23.5552		3593
54.7.1	Laione granodiorite	Plag3-3		23.7431		3616
54.7.1	Laione granodiorite	Plag3-3		23.9312		3512
54.7.1	Laione granodiorite	Plag3-3		24.1722		3488
54.7.1	Laione granodiorite	Plag3-3		24.3601		3438
54.7.1	Laione granodiorite	Plag3-3		24.5481		3286
54.7.1	Laione granodiorite	Plag3-3		24.7362		3376
54.7.1	Laione granodiorite	Plag3-3		24.9771		3283
54.7.1	Laione granodiorite	Plag3-3		25.165		3253
54.7.1	Laione granodiorite	Plag3-3		25.353		3136
54.7.1	Laione granodiorite	Plag3-3		25.5412		3075
54.7.1	Laione granodiorite	Plag3-3		25.782		3247
54.7.1	Laione granodiorite	Plag3-3		25.97		3198
54.7.1	Laione granodiorite	Plag3-3		26.158		3097
54.7.1	Laione granodiorite	Plag3-3		26.399		3323
54.7.1	Laione granodiorite	Plag3-3		26.5869		3201
54.7.1	Laione granodiorite	Plag3-3		26.7749		3117
54.7.1	Laione granodiorite	Plag3-3		26.963		3082
54.7.1	Laione granodiorite	Plag3-3		27.2039		3045
54.7.1	Laione granodiorite	Plag3-3		27.3918		3191
54.7.1	Laione granodiorite	Plag3-3		27.5799		3142
54.7.1	Laione granodiorite	Plag3-3		27.8209		3099
54.7.1	Laione granodiorite	Plag3-3		28.0088		3075
54.7.1	Laione granodiorite	Plag3-3		28.1968		3227
54.7.1	Laione granodiorite	Plag3-3		28.3849		3032
54.7.1	Laione granodiorite	Plag3-3		28.6258		3161
54.7.1	Laione granodiorite	Plag3-3		28.8137		3131
54.7.1	Laione granodiorite	Plag3-3		29.0018		3157
54.7.1	Laione granodiorite	Plag3-3		29.2428		3187
54.7.1	Laione granodiorite	Plag3-3		29.4307		3152
54.7.1	Laione granodiorite	Plag3-3		29.6187		3155
54.7.1	Laione granodiorite	Plag3-3		29.8068		3146
54.7.1	Laione granodiorite	Plag3-3		30.0477		3157
54.7.1	Laione granodiorite	Plag3-3		30.2356		3026
54.7.1	Laione granodiorite	Plag3-3		30.4236		3081
54.7.1	Laione granodiorite	Plag3-3		30.6647		2912
54.7.1	Laione granodiorite	Plag3-3		30.8526		3031
54.7.1	Laione granodiorite	Plag3-3		31.0406		2897
54.7.1	Laione granodiorite	Plag3-3		31.2286		2924
54.7.1	Laione granodiorite	Plag3-3		31.4696		3011
54.7.1	Laione granodiorite	Plag3-3		31.6575		2876
54.7.1	Laione granodiorite	Plag3-3		31.8455		2878
54.7.1	Laione granodiorite	Plag3-3		32.0336		2764
54.7.1	Laione granodiorite	Plag3-3		32.2745		2781
54.7.1	Laione granodiorite	Plag3-3		32.4624		2825
54.7.1	Laione granodiorite	Plag3-3		32.6505		2791
54.7.1	Laione granodiorite	Plag3-3		32.8915		2811
54.7.1	Laione granodiorite	Plag3-3		33.0794		2797
54.7.1	Laione granodiorite	Plag3-3		33.2674		2795
54.7.1	Laione granodiorite	Plag3-3		33.4555		2695
54.7.1	Laione granodiorite	Plag3-3		33.6964		2699
54.7.1	Laione granodiorite	Plag3-3		33.8843		2677
54.7.1	Laione granodiorite	Plag3-3		34.0724		2670
54.7.1	Laione granodiorite	Plag3-3		34.3133		2694
54.7.1	Laione granodiorite	Plag3-3		34.5013		2643
54.7.1	Laione granodiorite	Plag3-3		34.6893		2724
54.7.1	Laione granodiorite	Plag3-3		34.8774		2555
54.7.1	Laione granodiorite	Plag3-3		35.1183		2740
54.7.1	Laione granodiorite	Plag3-3		35.3062		2673
CJ2A	Leucotonalite	Plag2-1		3.59375		3484
CJ2A	Leucotonalite	Plag2-1		3.75		3432
CJ2A	Leucotonalite	Plag2-1		3.90625		3419
CJ2A	Leucotonalite	Plag2-1		4.0625		3492
CJ2A	Leucotonalite	Plag2-1		4.21875		3418
CJ2A	Leucotonalite	Plag2-1		4.375		3435
CJ2A	Leucotonalite	Plag2-1		4.53125		3511
CJ2A	Leucotonalite	Plag2-1		4.6875		3521
CJ2A	Leucotonalite	Plag2-1		4.84375		3590
CJ2A	Leucotonalite	Plag2-1		5		3743
CJ2A	Leucotonalite	Plag2-1		5.15625		3527
CJ2A	Leucotonalite	Plag2-1		5.3125		3448
CJ2A	Leucotonalite	Plag2-1		5.46875		3577
CJ2A	Leucotonalite	Plag2-1		5.625		3502
CJ2A	Leucotonalite	Plag2-1		5.78125		3530
CJ2A	Leucotonalite	Plag2-1		5.9375		3454
CJ2A	Leucotonalite	Plag2-1		6.09375		3645
CJ2A	Leucotonalite	Plag2-1		6.25		3535
CJ2A	Leucotonalite	Plag2-1		6.40625		3520
CJ2A	Leucotonalite	Plag2-1		6.5625		3611
CJ2A	Leucotonalite	Plag2-1		6.71875		3574
CJ2A	Leucotonalite	Plag2-1		6.875		3525
CJ2A	Leucotonalite	Plag2-1		7.03125		3512
CJ2A	Leucotonalite	Plag2-1		7.1875		3417
CJ2A	Leucotonalite	Plag2-1		7.34375		3537
CJ2A	Leucotonalite	Plag2-1		7.5		3548
CJ2A	Leucotonalite	Plag2-1		7.65625		3510
CJ2A	Leucotonalite	Plag2-1		7.8125		3507
CJ2A	Leucotonalite	Plag2-1		7.96875		3393
CJ2A	Leucotonalite	Plag2-1		8.125		3635
CJ2A	Leucotonalite	Plag2-1		8.28125		3548
CJ2A	Leucotonalite	Plag2-1		8.4375		3550
CJ2A	Leucotonalite	Plag2-1		8.59375		3510
CJ2A	Leucotonalite	Plag2-1		8.75		3492
CJ2A	Leucotonalite	Plag2-1		8.90625		3409
CJ2A	Leucotonalite	Plag2-1		9.0625		3388
CJ2A	Leucotonalite	Plag2-1		9.21875		3159
CJ2A	Leucotonalite	Plag2-1		9.375		3421
CJ2A	Leucotonalite	Plag2-1		9.53125		3375
CJ2A	Leucotonalite	Plag2-1		9.6875		3194
CJ2A	Leucotonalite	Plag2-1		9.84375		3168
CJ2A	Leucotonalite	Plag2-1		10		3181
CJ2A	Leucotonalite	Plag2-1		10.1562		3144
CJ2A	Leucotonalite	Plag2-1		10.3125		2985
CJ2A	Leucotonalite	Plag2-1		10.4688		2942
CJ2A	Leucotonalite	Plag2-1		10.625		3098
CJ2A	Leucotonalite	Plag2-1		10.7812		2908
CJ2A	Leucotonalite	Plag2-1		10.9375		2932
CJ2A	Leucotonalite	Plag2-1		11.0938		3010
CJ2A	Leucotonalite	Plag2-1		11.25		2878
CJ2A	Leucotonalite	Plag2-1		11.4062		2883
CJ2A	Leucotonalite	Plag2-1		11.5625		2894
CJ2A	Leucotonalite	Plag2-1		11.7188		2856
CJ2A	Leucotonalite	Plag2-1		11.875		2854
CJ2A	Leucotonalite	Plag2-1		12.0312		2750
CJ2A	Leucotonalite	Plag2-1		12.1875		2787
CJ2A	Leucotonalite	Plag2-1		12.3438		2723
CJ2A	Leucotonalite	Plag2-1		12.5		2661
CJ2A	Leucotonalite	Plag2-1		12.6562		2463
CJ2A	Leucotonalite	Plag2-1		12.8125		2478
CJ2A	Leucotonalite	Plag2-1		12.9688		2322
CJ2A	Leucotonalite	Plag2-1		13.125		2258
CJ2A	Leucotonalite	Plag2-1		13.2812		2264
CJ2A	Leucotonalite	Plag2-1		13.4375		2265
CJ2A	Leucotonalite	Plag2-1		13.5938		2254
CJ2A	Leucotonalite	Plag2-1		13.75		2319
CJ2A	Leucotonalite	Plag2-1		13.9062		2109
CJ2A	Leucotonalite	Plag2-1		14.0625		2071
CJ2A	Leucotonalite	Plag2-1		14.2188		2184
CJ2A	Leucotonalite	Plag2-1		14.375		2190
CJ2A	Leucotonalite	Plag2-1		14.5312		2210
CJ2A	Leucotonalite	Plag2-1		14.6875		2145
CJ2A	Leucotonalite	Plag2-1		14.8438		2080
CJ2A	Leucotonalite	Plag2-1		15		2149
CJ2A	Leucotonalite	Plag2-1		15.1562		2082
CJ2A	Leucotonalite	Plag2-1		15.3125		2228
CJ2A	Leucotonalite	Plag2-1		15.4688		2176
CJ2A	Leucotonalite	Plag2-1		15.625		2165
CJ2A	Leucotonalite	Plag2-1		15.7812		2090
CJ2A	Leucotonalite	Plag2-1		15.9375		2143
CJ2A	Leucotonalite	Plag2-1		16.0938		2137
CJ2A	Leucotonalite	Plag2-1		16.25		2141
CJ2A	Leucotonalite	Plag2-1		16.4062		2175
CJ2A	Leucotonalite	Plag2-1		16.5625		2099
CJ2A	Leucotonalite	Plag2-1		16.7188		2165
CJ2A	Leucotonalite	Plag2-1		16.875		2158
CJ2A	Leucotonalite	Plag2-1		17.0312		2174
CJ2A	Leucotonalite	Plag2-1		17.1875		2134
CJ2A	Leucotonalite	Plag2-1		17.3438		2169
CJ2A	Leucotonalite	Plag2-1		17.5		2207
CJ2A	Leucotonalite	Plag2-1		17.6562		2194
CJ2A	Leucotonalite	Plag2-1		17.8125		2041
CJ2A	Leucotonalite	Plag2-1		17.9688		2034
CJ2A	Leucotonalite	Plag2-6		1.40625		3340
CJ2A	Leucotonalite	Plag2-6		1.5625		3409
CJ2A	Leucotonalite	Plag2-6		1.71875		3490
CJ2A	Leucotonalite	Plag2-6		1.875		3663
CJ2A	Leucotonalite	Plag2-6		2.03125		3425
CJ2A	Leucotonalite	Plag2-6		2.1875		3575
CJ2A	Leucotonalite	Plag2-6		2.34375		3545
CJ2A	Leucotonalite	Plag2-6		2.5		3567
CJ2A	Leucotonalite	Plag2-6		2.65625		3563
CJ2A	Leucotonalite	Plag2-6		2.8125		3539
CJ2A	Leucotonalite	Plag2-6		2.96875		3524
CJ2A	Leucotonalite	Plag2-6		3.125		3521
CJ2A	Leucotonalite	Plag2-6		3.28125		3574
CJ2A	Leucotonalite	Plag2-6		3.4375		3453
CJ2A	Leucotonalite	Plag2-6		3.59375		3503
CJ2A	Leucotonalite	Plag2-6		3.75		3621
CJ2A	Leucotonalite	Plag2-6		3.90625		3551
CJ2A	Leucotonalite	Plag2-6		4.0625		3567
CJ2A	Leucotonalite	Plag2-6		4.21875		3532
CJ2A	Leucotonalite	Plag2-6		4.375		3375
CJ2A	Leucotonalite	Plag2-6		4.53125		3433
CJ2A	Leucotonalite	Plag2-6		4.6875		3398
CJ2A	Leucotonalite	Plag2-6		4.84375		3504
CJ2A	Leucotonalite	Plag2-6		5		3396
CJ2A	Leucotonalite	Plag2-6		5.15625		3302
CJ2A	Leucotonalite	Plag2-6		5.3125		3301
CJ2A	Leucotonalite	Plag2-6		5.46875		3280
CJ2A	Leucotonalite	Plag2-6		5.625		3355
CJ2A	Leucotonalite	Plag2-6		5.78125		3369
CJ2A	Leucotonalite	Plag2-6		5.9375		3344
CJ2A	Leucotonalite	Plag2-6		6.09375		3370
CJ2A	Leucotonalite	Plag2-6		6.25		3433
CJ2A	Leucotonalite	Plag2-6		6.40625		3430
CJ2A	Leucotonalite	Plag2-6		6.5625		3318
CJ2A	Leucotonalite	Plag2-6		6.71875		3295
CJ2A	Leucotonalite	Plag2-6		6.875		3411
CJ2A	Leucotonalite	Plag2-6		7.03125		3357
CJ2A	Leucotonalite	Plag2-6		7.1875		3414
CJ2A	Leucotonalite	Plag2-6		7.34375		3330
CJ2A	Leucotonalite	Plag2-6		7.5		3278
CJ2A	Leucotonalite	Plag2-6		7.65625		3387
CJ2A	Leucotonalite	Plag2-6		7.8125		3446
CJ2A	Leucotonalite	Plag2-6		7.96875		3420
CJ2A	Leucotonalite	Plag2-6		8.125		3437
CJ2A	Leucotonalite	Plag2-6		8.28125		3359
CJ2A	Leucotonalite	Plag2-6		8.4375		3509
CJ2A	Leucotonalite	Plag2-6		8.59375		3403
CJ2A	Leucotonalite	Plag2-6		8.75		3422
CJ2A	Leucotonalite	Plag2-6		8.90625		3383
CJ2A	Leucotonalite	Plag2-6		9.0625		3397
CJ2A	Leucotonalite	Plag2-6		9.21875		3388
CJ2A	Leucotonalite	Plag2-6		9.375		3545
CJ2A	Leucotonalite	Plag2-6		9.53125		3520
CJ2A	Leucotonalite	Plag2-6		9.6875		3449
CJ2A	Leucotonalite	Plag2-6		9.84375		3505
CJ2A	Leucotonalite	Plag2-6		10		3315
CJ2A	Leucotonalite	Plag2-6		10.1562		3366
CJ2A	Leucotonalite	Plag2-6		10.3125		3394
CJ2A	Leucotonalite	Plag2-6		10.4688		3354
CJ2A	Leucotonalite	Plag2-6		10.625		3286
CJ2A	Leucotonalite	Plag2-6		10.7812		3352
CJ2A	Leucotonalite	Plag2-6		10.9375		3408
CJ2A	Leucotonalite	Plag2-6		11.0938		3300
CJ2A	Leucotonalite	Plag2-6		11.25		3272
CJ2A	Leucotonalite	Plag2-6		11.4062		3252
CJ2A	Leucotonalite	Plag2-6		11.5625		3293
CJ2A	Leucotonalite	Plag2-6		11.7188		3219
CJ2A	Leucotonalite	Plag2-6		11.875		3186
CJ2A	Leucotonalite	Plag2-6		12.0312		3065
CJ2A	Leucotonalite	Plag2-6		12.1875		3023
CJ2A	Leucotonalite	Plag2-6		12.3438		2951
CJ2A	Leucotonalite	Plag2-6		12.5		2840
CJ2A	Leucotonalite	Plag2-6		12.6562		2846
CJ2A	Leucotonalite	Plag2-6		12.8125		2727
CJ2A	Leucotonalite	Plag2-6		12.9688		2642
CJ2A	Leucotonalite	Plag2-6		13.125		2546
CJ2A	Leucotonalite	Plag2-6		13.2812		2637
CJ2A	Leucotonalite	Plag2-6		13.4375		2464
CJ2A	Leucotonalite	Plag2-6		13.5938		2482
CJ2A	Leucotonalite	Plag2-6		13.75		2445
CJ2A	Leucotonalite	Plag2-6		13.9062		2408
CJ2A	Leucotonalite	Plag2-6		14.0625		2450
CJ2A	Leucotonalite	Plag2-6		14.2188		2474
CJ2A	Leucotonalite	Plag2-6		14.375		2488
CJ2A	Leucotonalite	Plag2-6		14.5312		2427
CJ2A	Leucotonalite	Plag2-6		14.6875		2422
CJ2A	Leucotonalite	Plag2-6		14.8438		2498
CJ2A	Leucotonalite	Plag2-6		15		2432
CJ2A	Leucotonalite	Plag2-6		15.1562		2463
CJ2A	Leucotonalite	Plag2-6		15.3125		2453
CJ2A	Leucotonalite	Plag2-6		15.4688		2412
CJ2A	Leucotonalite	Plag2-6		15.625		2412
CJ2A	Leucotonalite	Plag2-6		15.7812		2472
CJ2A	Leucotonalite	Plag2-6		15.9375		2378
CJ2A	Leucotonalite	Plag2-6		16.0938		2377
CJ2A	Leucotonalite	Plag2-6		16.25		2510
CJ2A	Leucotonalite	Plag2-6		16.4062		2411
CJ2A	Leucotonalite	Plag2-6		16.5625		2455
CJ2A	Leucotonalite	Plag2-6		16.7188		2433
CJ2A	Leucotonalite	Plag2-6		16.875		2457
CJ2A	Leucotonalite	Plag2-6		17.0312		2414
CJ2A	Leucotonalite	Plag2-6		17.1875		2408
CJ2A	Leucotonalite	Plag2-6		17.3438		2491
CJ2A	Leucotonalite	Plag2-6		17.5		2434
CJ2A	Leucotonalite	Plag2-6		17.6562		2409
CJ2A	Leucotonalite	Plag2-6		17.8125		2327
CJ2A	Leucotonalite	Plag2-6		17.9688		2390
CJ2A	Leucotonalite	Plag2-6		18.125		2387
CJ2A	Leucotonalite	Plag2-6		18.2812		2479
CJ2A	Leucotonalite	Plag2-6		18.4375		2350
CJ2A	Leucotonalite	Plag2-6		18.5938		2406
CJ2A	Leucotonalite	Plag2-6		18.75		2394
CJ2A	Leucotonalite	Plag2-6		18.9062		2319
CJ2A	Leucotonalite	Plag2-6		19.0625		2450
CJ2A	Leucotonalite	Plag2-6		19.2188		2395
CJ2A	Leucotonalite	Plag2-6		19.375		2379
CJ2A	Leucotonalite	Plag2-6		19.5312		2379
CJ2A	Leucotonalite	Plag2-6		19.6875		2407
CJ2A	Leucotonalite	Plag2-6		19.8438		2399
CJ2A	Leucotonalite	Plag2-6		20		2328

## Sheet: NanoSIMS Qtz profiles
Supplementary Table 10. Quartz Ti profiles measured by NanoSIMS used for modelling diffusion timescales.
Sample	Rock type	Profile No.		Distance		48Ti/28Si
				μm
31.2.1a	Laione granodiorite	2_bc_1		0		0.00203678
31.2.1a	Laione granodiorite	2_bc_1		0.15625		0.00257601
31.2.1a	Laione granodiorite	2_bc_1		0.3125		0.00250481
31.2.1a	Laione granodiorite	2_bc_1		0.46875		0.00245014
31.2.1a	Laione granodiorite	2_bc_1		0.625		0.00241142
31.2.1a	Laione granodiorite	2_bc_1		0.78125		0.00224816
31.2.1a	Laione granodiorite	2_bc_1		0.9375		0.00298982
31.2.1a	Laione granodiorite	2_bc_1		1.09375		0.00249027
31.2.1a	Laione granodiorite	2_bc_1		1.25		0.00271906
31.2.1a	Laione granodiorite	2_bc_1		1.40625		0.00300407
31.2.1a	Laione granodiorite	2_bc_1		1.5625		0.002356
31.2.1a	Laione granodiorite	2_bc_1		1.71875		0.00320474
31.2.1a	Laione granodiorite	2_bc_1		1.875		0.00243059
31.2.1a	Laione granodiorite	2_bc_1		2.03125		0.00253449
31.2.1a	Laione granodiorite	2_bc_1		2.1875		0.00287279
31.2.1a	Laione granodiorite	2_bc_1		2.34375		0.00246706
31.2.1a	Laione granodiorite	2_bc_1		2.5		0.00253323
31.2.1a	Laione granodiorite	2_bc_1		2.65625		0.00259831
31.2.1a	Laione granodiorite	2_bc_1		2.8125		0.00265456
31.2.1a	Laione granodiorite	2_bc_1		2.96875		0.00272537
31.2.1a	Laione granodiorite	2_bc_1		3.125		0.00198543
31.2.1a	Laione granodiorite	2_bc_1		3.28125		0.00241992
31.2.1a	Laione granodiorite	2_bc_1		3.4375		0.00236131
31.2.1a	Laione granodiorite	2_bc_1		3.59375		0.00251671
31.2.1a	Laione granodiorite	2_bc_1		3.75		0.00278129
31.2.1a	Laione granodiorite	2_bc_1		3.90625		0.00271698
31.2.1a	Laione granodiorite	2_bc_1		4.0625		0.0025099
31.2.1a	Laione granodiorite	2_bc_1		4.21875		0.00273109
31.2.1a	Laione granodiorite	2_bc_1		4.375		0.00274011
31.2.1a	Laione granodiorite	2_bc_1		4.53125		0.00265346
31.2.1a	Laione granodiorite	2_bc_1		4.6875		0.00284882
31.2.1a	Laione granodiorite	2_bc_1		4.84375		0.0025991
31.2.1a	Laione granodiorite	2_bc_1		5		0.0026739
31.2.1a	Laione granodiorite	2_bc_1		5.15625		0.00277963
31.2.1a	Laione granodiorite	2_bc_1		5.3125		0.00264204
31.2.1a	Laione granodiorite	2_bc_1		5.46875		0.0032101
31.2.1a	Laione granodiorite	2_bc_1		5.625		0.00322039
31.2.1a	Laione granodiorite	2_bc_1		5.78125		0.00323916
31.2.1a	Laione granodiorite	2_bc_1		5.9375		0.00304788
31.2.1a	Laione granodiorite	2_bc_1		6.09375		0.00299983
31.2.1a	Laione granodiorite	2_bc_1		6.25		0.00290723
31.2.1a	Laione granodiorite	2_bc_1		6.40625		0.00281094
31.2.1a	Laione granodiorite	2_bc_1		6.5625		0.00267949
31.2.1a	Laione granodiorite	2_bc_1		6.71875		0.00257439
31.2.1a	Laione granodiorite	2_bc_1		6.875		0.00278845
31.2.1a	Laione granodiorite	2_bc_1		7.03125		0.00279425
31.2.1a	Laione granodiorite	2_bc_1		7.1875		0.00262367
31.2.1a	Laione granodiorite	2_bc_1		7.34375		0.00266093
31.2.1a	Laione granodiorite	2_bc_1		7.5		0.00293917
31.2.1a	Laione granodiorite	2_bc_1		7.65625		0.0027297
31.2.1a	Laione granodiorite	2_bc_1		7.8125		0.00280751
31.2.1a	Laione granodiorite	2_bc_1		7.96875		0.00262661
31.2.1a	Laione granodiorite	2_bc_1		8.125		0.00260075
31.2.1a	Laione granodiorite	2_bc_1		8.28125		0.00295399
31.2.1a	Laione granodiorite	2_bc_1		8.4375		0.00251091
31.2.1a	Laione granodiorite	2_bc_1		8.59375		0.0027127
31.2.1a	Laione granodiorite	2_bc_1		8.75		0.00231185
31.2.1a	Laione granodiorite	2_bc_1		8.90625		0.0022096
31.2.1a	Laione granodiorite	2_bc_1		9.0625		0.00271374
31.2.1a	Laione granodiorite	2_bc_1		9.21875		0.00236681
31.2.1a	Laione granodiorite	2_bc_1		9.375		0.00264806
31.2.1a	Laione granodiorite	2_bc_1		9.53125		0.00239611
31.2.1a	Laione granodiorite	2_bc_1		9.6875		0.00291085
31.2.1a	Laione granodiorite	2_bc_1		9.84375		0.00247632
31.2.1a	Laione granodiorite	2_bc_1		10		0.002388
31.2.1a	Laione granodiorite	2_bc_1		10.1562		0.00228023
31.2.1a	Laione granodiorite	2_bc_1		10.3125		0.00250357
31.2.1a	Laione granodiorite	2_bc_1		10.4688		0.00231925
31.2.1a	Laione granodiorite	2_bc_1		10.625		0.00226518
31.2.1a	Laione granodiorite	2_bc_1		10.7812		0.00219228
31.2.1a	Laione granodiorite	2_bc_1		10.9375		0.00225307
31.2.1a	Laione granodiorite	2_bc_1		11.0938		0.00214769
31.2.1a	Laione granodiorite	2_bc_1		11.25		0.00209551
31.2.1a	Laione granodiorite	2_bc_1		11.4062		0.00207366
31.2.1a	Laione granodiorite	2_bc_1		11.5625		0.00199953
31.2.1a	Laione granodiorite	2_bc_1		11.7188		0.00244333
31.2.1a	Laione granodiorite	2_bc_1		11.875		0.00188801
31.2.1a	Laione granodiorite	2_bc_1		12.0312		0.00230447
31.2.1a	Laione granodiorite	2_bc_1		12.1875		0.0020772
31.2.1a	Laione granodiorite	2_bc_1		12.3438		0.0021254
31.2.1a	Laione granodiorite	2_bc_1		12.5		0.00166138
31.2.1a	Laione granodiorite	2_bc_1		12.6562		0.00210418
31.2.1a	Laione granodiorite	2_bc_1		12.8125		0.00226235
31.2.1a	Laione granodiorite	2_bc_1		12.9688		0.0020509
31.2.1a	Laione granodiorite	2_bc_1		13.125		0.00194464
31.2.1a	Laione granodiorite	2_bc_1		13.2812		0.0021194
31.2.1a	Laione granodiorite	2_bc_1		13.4375		0.00229462
31.2.1a	Laione granodiorite	2_bc_1		13.5938		0.00194726
31.2.1a	Laione granodiorite	2_bc_1		13.75		0.00190417
31.2.1a	Laione granodiorite	2_bc_1		13.9062		0.00188127
31.2.1a	Laione granodiorite	2_bc_1		14.0625		0.00184381
31.2.1a	Laione granodiorite	2_bc_1		14.2188		0.00172853
31.2.1a	Laione granodiorite	2_bc_1		14.375		0.00192777
31.2.1a	Laione granodiorite	2_bc_1		14.5312		0.00166146
31.2.1a	Laione granodiorite	2_bc_1		14.6875		0.00189014
31.2.1a	Laione granodiorite	2_bc_1		14.8438		0.00170948
31.2.1a	Laione granodiorite	2_bc_1		15		0.00180465
31.2.1a	Laione granodiorite	2_bc_1		15.1562		0.00177191
31.2.1a	Laione granodiorite	2_bc_1		15.3125		0.00153807
31.2.1a	Laione granodiorite	2_bc_1		15.4688		0.00181686
31.2.1a	Laione granodiorite	2_bc_1		15.625		0.00174558
31.2.1a	Laione granodiorite	2_bc_1		15.7812		0.0019123
31.2.1a	Laione granodiorite	2_bc_1		15.9375		0.00177448
31.2.1a	Laione granodiorite	2_bc_1		16.0938		0.0017189
31.2.1a	Laione granodiorite	2_bc_1		16.25		0.00179912
31.2.1a	Laione granodiorite	2_bc_1		16.4062		0.00176422
31.2.1a	Laione granodiorite	2_bc_1		16.5625		0.00167047
31.2.1a	Laione granodiorite	2_bc_1		16.7188		0.00159511
31.2.1a	Laione granodiorite	2_bc_1		16.875		0.00181035
31.2.1a	Laione granodiorite	2_bc_1		17.0312		0.00155195
31.2.1a	Laione granodiorite	2_bc_1		17.1875		0.00168286
31.2.1a	Laione granodiorite	2_bc_1		17.3438		0.0016228
31.2.1a	Laione granodiorite	2_bc_1		17.5		0.00141647
31.2.1a	Laione granodiorite	2_bc_1		17.6562		0.00174461
31.2.1a	Laione granodiorite	2_bc_1		17.8125		0.0016352
31.2.1a	Laione granodiorite	2_bc_1		17.9688		0.0017991
31.2.1a	Laione granodiorite	2_bc_1		18.125		0.00153642
31.2.1a	Laione granodiorite	2_bc_1		18.2812		0.00142014
31.2.1a	Laione granodiorite	2_bc_1		18.4375		0.00156376
31.2.1a	Laione granodiorite	2_bc_1		18.5938		0.00169523
31.2.1a	Laione granodiorite	2_bc_1		18.75		0.0016494
31.2.1a	Laione granodiorite	2_bc_1		18.9062		0.00157937
31.2.1a	Laione granodiorite	2_bc_1		19.0625		0.00139298
31.2.1a	Laione granodiorite	2_bc_1		19.2188		0.00135222
31.2.1a	Laione granodiorite	2_bc_1		19.375		0.0016128
31.2.1a	Laione granodiorite	2_bc_1		19.5312		0.0014375
31.2.1a	Laione granodiorite	2_bc_1		19.6875		0.00146722
31.2.1a	Laione granodiorite	2_bc_1		19.8438		0.00156766
31.2.1a	Laione granodiorite	2_bc_1		20		0.00174981
31.2.1a	Laione granodiorite	2_bc_1		20.1562		0.0014012
31.2.1a	Laione granodiorite	2_bc_1		20.3125		0.00179784
31.2.1a	Laione granodiorite	2_bc_1		20.4688		0.00160789
31.2.1a	Laione granodiorite	2_bc_1		20.625		0.00157504
31.2.1a	Laione granodiorite	2_bc_1		20.7812		0.00147413
31.2.1a	Laione granodiorite	2_bc_1		20.9375		0.00139771
31.2.1a	Laione granodiorite	2_bc_1		21.0938		0.00144514
31.2.1a	Laione granodiorite	2_bc_1		21.25		0.00123503
31.2.1a	Laione granodiorite	2_bc_1		21.4062		0.00161466
31.2.1a	Laione granodiorite	2_bc_1		21.5625		0.00147414
31.2.1a	Laione granodiorite	2_bc_1		21.7188		0.00155146
31.2.1a	Laione granodiorite	2_bc_1		21.875		0.00135642
31.2.1a	Laione granodiorite	2_bc_1		22.0312		0.00145857
31.2.1a	Laione granodiorite	2_bc_1		22.1875		0.00157128
31.2.1a	Laione granodiorite	2_bc_1		22.3438		0.00143095
31.2.1a	Laione granodiorite	2_bc_1		22.5		0.0014345
31.2.1a	Laione granodiorite	2_bc_1		22.6562		0.00140384
31.2.1a	Laione granodiorite	2_bc_1		22.8125		0.00158997
31.2.1a	Laione granodiorite	2_bc_1		22.9688		0.00122774
31.2.1a	Laione granodiorite	2_bc_1		23.125		0.00157724
31.2.1a	Laione granodiorite	2_bc_1		23.2812		0.0014022
31.2.1a	Laione granodiorite	2_bc_1		23.4375		0.00168595
31.2.1a	Laione granodiorite	2_bc_1		23.5938		0.00170135
31.2.1a	Laione granodiorite	2_bc_1		23.75		0.00179821
31.2.1a	Laione granodiorite	2_bc_1		23.9062		0.00165791
31.2.1a	Laione granodiorite	2_bc_1		24.0625		0.00158942
31.2.1a	Laione granodiorite	2_bc_1		24.2188		0.00159073
31.2.1a	Laione granodiorite	2_bc_1		24.375		0.00115551
31.2.1a	Laione granodiorite	5_bc_1		0		0.000202765
31.2.1a	Laione granodiorite	5_bc_1		0.19335		0.000199142
31.2.1a	Laione granodiorite	5_bc_1		0.386699		0.000197155
31.2.1a	Laione granodiorite	5_bc_1		0.492947		0.000202624
31.2.1a	Laione granodiorite	5_bc_1		0.683594		0.000243029
31.2.1a	Laione granodiorite	5_bc_1		0.875427		0.000225551
31.2.1a	Laione granodiorite	5_bc_1		1.06781		0.000171572
31.2.1a	Laione granodiorite	5_bc_1		1.26049		0.000179009
31.2.1a	Laione granodiorite	5_bc_1		1.45334		0.000197431
31.2.1a	Laione granodiorite	5_bc_1		1.55883		0.000224883
31.2.1a	Laione granodiorite	5_bc_1		1.75085		0.000196421
31.2.1a	Laione granodiorite	5_bc_1		1.94314		0.000194362
31.2.1a	Laione granodiorite	5_bc_1		2.13562		0.000231792
31.2.1a	Laione granodiorite	5_bc_1		2.32824		0.00020944
31.2.1a	Laione granodiorite	5_bc_1		2.52097		0.000255278
31.2.1a	Laione granodiorite	5_bc_1		2.62628		0.000203745
31.2.1a	Laione granodiorite	5_bc_1		2.81853		0.000219099
31.2.1a	Laione granodiorite	5_bc_1		3.01092		0.00020784
31.2.1a	Laione granodiorite	5_bc_1		3.20342		0.000158154
31.2.1a	Laione granodiorite	5_bc_1		3.39602		0.00015972
31.2.1a	Laione granodiorite	5_bc_1		3.5887		0.000163062
31.2.1a	Laione granodiorite	5_bc_1		3.69394		0.00019772
31.2.1a	Laione granodiorite	5_bc_1		3.88628		0.00019495
31.2.1a	Laione granodiorite	5_bc_1		4.07871		0.000203682
31.2.1a	Laione granodiorite	5_bc_1		4.27123		0.000215188
31.2.1a	Laione granodiorite	5_bc_1		4.46382		0.000185463
31.2.1a	Laione granodiorite	5_bc_1		4.56935		0.000192052
31.2.1a	Laione granodiorite	5_bc_1		4.76166		0.000151596
31.2.1a	Laione granodiorite	5_bc_1		4.95405		0.000211872
31.2.1a	Laione granodiorite	5_bc_1		5.14651		0.000194595
31.2.1a	Laione granodiorite	5_bc_1		5.33904		0.000190162
31.2.1a	Laione granodiorite	5_bc_1		5.53162		0.000213577
31.2.1a	Laione granodiorite	5_bc_1		5.63706		0.000187315
31.2.1a	Laione granodiorite	5_bc_1		5.82942		0.000245455
31.2.1a	Laione granodiorite	5_bc_1		6.02184		0.000204825
31.2.1a	Laione granodiorite	5_bc_1		6.21432		0.000232704
31.2.1a	Laione granodiorite	5_bc_1		6.40684		0.000216488
31.2.1a	Laione granodiorite	5_bc_1		6.59942		0.000249815
31.2.1a	Laione granodiorite	5_bc_1		6.7048		0.000271218
31.2.1a	Laione granodiorite	5_bc_1		6.89719		0.000233996
31.2.1a	Laione granodiorite	5_bc_1		7.08963		0.000255474
31.2.1a	Laione granodiorite	5_bc_1		7.28212		0.000216704
31.2.1a	Laione granodiorite	5_bc_1		7.47465		0.000241861
31.2.1a	Laione granodiorite	5_bc_1		7.66723		0.000629753
31.2.1a	Laione granodiorite	5_bc_1		7.77255		0.000509677
31.2.1a	Laione granodiorite	5_bc_1		7.96497		0.000230643
31.2.1a	Laione granodiorite	5_bc_1		8.15742		0.000248652
31.2.1a	Laione granodiorite	5_bc_1		8.34992		0.000255661
31.2.1a	Laione granodiorite	5_bc_1		8.54246		0.00036473
31.2.1a	Laione granodiorite	5_bc_1		8.64793		0.000393081
31.2.1a	Laione granodiorite	5_bc_1		8.84032		0.000423706
31.2.1a	Laione granodiorite	5_bc_1		9.03275		0.000427179
31.2.1a	Laione granodiorite	5_bc_1		9.22522		0.000324271
31.2.1a	Laione granodiorite	5_bc_1		9.41773		0.000301765
31.2.1a	Laione granodiorite	5_bc_1		9.61027		0.000276786
31.2.1a	Laione granodiorite	5_bc_1		9.71569		0.000260485
31.2.1a	Laione granodiorite	5_bc_1		9.9081		0.000303145
31.2.1a	Laione granodiorite	5_bc_1		10.1006		0.000317318
31.2.1a	Laione granodiorite	5_bc_1		10.293		0.000284446
31.2.1a	Laione granodiorite	5_bc_1		10.4855		0.000280912
31.2.1a	Laione granodiorite	5_bc_1		10.6781		0.00028674
31.2.1a	Laione granodiorite	5_bc_1		10.7835		0.000252121
31.2.1a	Laione granodiorite	5_bc_1		10.9759		0.000264036
31.2.1a	Laione granodiorite	5_bc_1		11.1683		0.000231423
31.2.1a	Laione granodiorite	5_bc_1		11.3608		0.000221932
31.2.1a	Laione granodiorite	5_bc_1		11.5533		0.000255885
31.2.1a	Laione granodiorite	5_bc_1		11.7459		0.000268627
31.2.1a	Laione granodiorite	5_bc_1		11.8512		0.00026514
31.2.1a	Laione granodiorite	5_bc_1		12.0437		0.000246759
31.2.1a	Laione granodiorite	5_bc_1		12.2361		0.000254299
31.2.1a	Laione granodiorite	5_bc_1		12.4286		0.000264983
31.2.1a	Laione granodiorite	5_bc_1		12.6212		0.000273467
31.2.1a	Laione granodiorite	5_bc_1		12.7266		0.000250033
31.2.1a	Laione granodiorite	5_bc_1		12.919		0.000256061
31.2.1a	Laione granodiorite	5_bc_1		13.1115		0.000243934
31.2.1a	Laione granodiorite	5_bc_1		13.3039		0.000215071
31.2.1a	Laione granodiorite	5_bc_1		13.4964		0.000233099
31.2.1a	Laione granodiorite	5_bc_1		13.689		0.000261752
31.2.1a	Laione granodiorite	5_bc_1		13.7944		0.000251188
31.2.1a	Laione granodiorite	5_bc_1		13.9868		0.000229797
31.2.1a	Laione granodiorite	5_bc_1		14.1793		0.000209705
31.2.1a	Laione granodiorite	5_bc_1		14.3717		0.000227953
31.2.1a	Laione granodiorite	5_bc_1		14.5642		0.000217083
31.2.1a	Laione granodiorite	5_bc_1		14.7568		0.000182127
31.2.1a	Laione granodiorite	5_bc_1		14.8621		0.000191471
31.2.1a	Laione granodiorite	5_bc_1		15.0546		0.000192554
31.2.1a	Laione granodiorite	5_bc_1		15.247		0.000205355
31.2.1a	Laione granodiorite	5_bc_1		15.4395		0.000183154
31.2.1a	Laione granodiorite	5_bc_1		15.632		0.000175417
31.2.1a	Laione granodiorite	5_bc_1		15.7375		0.000203484
31.2.1a	Laione granodiorite	5_bc_1		15.9299		0.000150875
31.2.1a	Laione granodiorite	5_bc_1		16.1224		0.000204769
31.2.1a	Laione granodiorite	5_bc_1		16.3148		0.000155158
31.2.1a	Laione granodiorite	5_bc_1		16.5073		0.000170698
31.2.1a	Laione granodiorite	5_bc_1		16.6999		0.000148463
31.2.1a	Laione granodiorite	5_bc_1		16.8053		0.000184595
31.2.1a	Laione granodiorite	5_bc_1		16.9977		0.000159938
31.2.1a	Laione granodiorite	5_bc_1		17.1902		0.000145077
31.2.1a	Laione granodiorite	5_bc_1		17.3827		0.000141641
31.2.1a	Laione granodiorite	5_bc_1		17.5751		0.000130855
31.2.1a	Laione granodiorite	5_bc_1		17.7676		0.000144609
31.2.1a	Laione granodiorite	5_bc_1		17.8731		0.000135881
31.2.1a	Laione granodiorite	5_bc_1		18.0655		0.000121427
31.2.1a	Laione granodiorite	5_bc_1		18.258		0.000153742
31.2.1a	Laione granodiorite	5_bc_1		18.4505		0.000136534
31.2.1a	Laione granodiorite	5_bc_1		18.6429		0.00012766
31.2.1a	Laione granodiorite	5_bc_1		18.8355		0.00013614
31.2.1a	Laione granodiorite	5_bc_1		18.9409		0.000110745
31.2.1a	Laione granodiorite	5_bc_1		19.1333		0.000141871
31.2.1a	Laione granodiorite	5_bc_1		19.3258		0.000124466
31.2.1a	Laione granodiorite	5_bc_1		19.5182		0.000119056
31.2.1a	Laione granodiorite	5_bc_1		19.7108		0.00012183
31.2.1a	Laione granodiorite	5_bc_1		19.8162		0.000120818
31.2.1a	Laione granodiorite	5_bc_1		20.0086		0.000101697
31.2.1a	Laione granodiorite	5_bc_1		20.2011		0.000107183
31.2.1a	Laione granodiorite	5_bc_1		20.3936		0.000111682
31.2.1a	Laione granodiorite	5_bc_1		20.5861		0.000121255
31.2.1a	Laione granodiorite	5_bc_1		20.7785		0.000109229
31.2.1a	Laione granodiorite	5_bc_1		20.884		0.00014179
31.2.1a	Laione granodiorite	5_bc_1		21.0764		0.000103276
31.2.1a	Laione granodiorite	5_bc_1		21.2689		0.000119572
31.2.1a	Laione granodiorite	5_bc_1		21.4614		0.000109173
31.2.1a	Laione granodiorite	5_bc_1		21.6538		0.000131462
31.2.1a	Laione granodiorite	5_bc_1		21.8464		0.00012193
31.2.1a	Laione granodiorite	5_bc_1		21.9518		8.45075e-05
31.2.1a	Laione granodiorite	5_bc_1		22.1442		0.000133638
31.2.1a	Laione granodiorite	5_bc_1		22.3367		0.000118391
31.2.1a	Laione granodiorite	5_bc_1		22.5292		0.000108532
31.2.1a	Laione granodiorite	5_bc_1		22.7217		0.000135795
31.2.1a	Laione granodiorite	5_bc_1		22.9142		0.000118616
31.2.1a	Laione granodiorite	5_bc_1		23.0196		0.00013121
31.2.1a	Laione granodiorite	5_bc_1		23.212		0.000150944
31.2.1a	Laione granodiorite	5_bc_1		23.4045		0.000108618
31.2.1a	Laione granodiorite	5_bc_1		23.597		9.69477e-05
31.2.1a	Laione granodiorite	5_bc_1		23.7895		0.000104729
31.2.1a	Laione granodiorite	5_bc_1		23.8949		9.44675e-05
31.2.1a	Laione granodiorite	5_bc_1		24.0874		0.000107032
31.2.1a	Laione granodiorite	5_bc_1		24.2798		9.34693e-05
31.2.1a	Laione granodiorite	5_bc_1		24.4723		0.000118229
31.2.1a	Laione granodiorite	5_bc_1		24.6648		7.84558e-05
31.2.1a	Laione granodiorite	5_bc_1		24.8573		7.54818e-05
31.2.1a	Laione granodiorite	5_bc_1		24.9627		9.21394e-05
31.2.1a	Laione granodiorite	5_bc_1		25.1551		7.47236e-05
31.2.1a	Laione granodiorite	5_bc_1		25.3476		6.81758e-05
31.2.1a	Laione granodiorite	5_bc_1		25.5401		6.47577e-05
31.2.1a	Laione granodiorite	5_bc_1		25.7326		5.26077e-05
31.2.1a	Laione granodiorite	5_bc_1		25.9251		5.787e-05
31.2.1a	Laione granodiorite	5_bc_1		26.0305		6.13413e-05
31.2.1a	Laione granodiorite	5_bc_1		26.2229		6.33501e-05
31.2.1a	Laione granodiorite	5_bc_1		26.4154		5.06484e-05
31.2.1a	Laione granodiorite	5_bc_1		26.6079		0.000106541
31.2.1a	Laione granodiorite	5_bc_1		26.8004		0.000149994
31.2.1a	Laione granodiorite	5_bc_1		26.9929		5.50783e-05
31.2.1a	Laione granodiorite	5_bc_1		27.0983		0.000134087
31.2.1a	Laione granodiorite	5_bc_1		27.2907		0.000240179
31.2.1a	Laione granodiorite	5_bc_1		27.4832		0.000450442
31.2.1b	Laione granodiorite	9_bc_2		0.0233645		0.000119321
31.2.1b	Laione granodiorite	9_bc_2		0.233348		9.91027e-05
31.2.1b	Laione granodiorite	9_bc_2		0.443331		0.000106157
31.2.1b	Laione granodiorite	9_bc_2		0.653315		9.6688e-05
31.2.1b	Laione granodiorite	9_bc_2		0.863298		9.65506e-05
31.2.1b	Laione granodiorite	9_bc_2		1.07328		0.000109209
31.2.1b	Laione granodiorite	9_bc_2		1.28326		0.000109692
31.2.1b	Laione granodiorite	9_bc_2		1.49325		0.000119337
31.2.1b	Laione granodiorite	9_bc_2		1.70323		0.000126128
31.2.1b	Laione granodiorite	9_bc_2		1.91321		0.000123677
31.2.1b	Laione granodiorite	9_bc_2		2.1232		0.00012258
31.2.1b	Laione granodiorite	9_bc_2		2.33318		0.000126725
31.2.1b	Laione granodiorite	9_bc_2		2.54316		0.000108207
31.2.1b	Laione granodiorite	9_bc_2		2.75315		0.000115724
31.2.1b	Laione granodiorite	9_bc_2		2.96313		0.000128292
31.2.1b	Laione granodiorite	9_bc_2		3.17312		0.00010771
31.2.1b	Laione granodiorite	9_bc_2		3.3831		0.000113415
31.2.1b	Laione granodiorite	9_bc_2		3.59308		0.000111837
31.2.1b	Laione granodiorite	9_bc_2		3.80307		0.00011384
31.2.1b	Laione granodiorite	9_bc_2		4.01305		0.000114528
31.2.1b	Laione granodiorite	9_bc_2		4.22303		0.000117779
31.2.1b	Laione granodiorite	9_bc_2		4.43302		0.000121145
31.2.1b	Laione granodiorite	9_bc_2		4.643		0.000111699
31.2.1b	Laione granodiorite	9_bc_2		4.85298		0.00012273
31.2.1b	Laione granodiorite	9_bc_2		5.06297		0.000120619
31.2.1b	Laione granodiorite	9_bc_2		5.27295		0.000122797
31.2.1b	Laione granodiorite	9_bc_2		5.48293		0.000131573
31.2.1b	Laione granodiorite	9_bc_2		5.69292		0.000122517
31.2.1b	Laione granodiorite	9_bc_2		5.9029		0.000119438
31.2.1b	Laione granodiorite	9_bc_2		6.11288		0.000113087
31.2.1b	Laione granodiorite	9_bc_2		6.32287		0.000110803
31.2.1b	Laione granodiorite	9_bc_2		6.53285		0.000137573
31.2.1b	Laione granodiorite	9_bc_2		6.74283		0.000127788
31.2.1b	Laione granodiorite	9_bc_2		6.95282		0.000116807
31.2.1b	Laione granodiorite	9_bc_2		7.1628		0.000130721
31.2.1b	Laione granodiorite	9_bc_2		7.37278		0.000127308
31.2.1b	Laione granodiorite	9_bc_2		7.58277		0.000127033
31.2.1b	Laione granodiorite	9_bc_2		7.79275		0.000122077
31.2.1b	Laione granodiorite	9_bc_2		8.00273		0.000129922
31.2.1b	Laione granodiorite	9_bc_2		8.21272		0.000123635
31.2.1b	Laione granodiorite	9_bc_2		8.4227		0.000130408
31.2.1b	Laione granodiorite	9_bc_2		8.63268		0.000128063
31.2.1b	Laione granodiorite	9_bc_2		8.84267		0.000130286
31.2.1b	Laione granodiorite	9_bc_2		9.05265		0.000145457
31.2.1b	Laione granodiorite	9_bc_2		9.26263		0.000140431
31.2.1b	Laione granodiorite	9_bc_2		9.47262		0.000143612
31.2.1b	Laione granodiorite	9_bc_2		9.6826		0.0001654
31.2.1b	Laione granodiorite	9_bc_2		9.89258		0.000164071
31.2.1b	Laione granodiorite	9_bc_2		10.1026		0.000179369
31.2.1b	Laione granodiorite	9_bc_2		10.3125		0.000173564
31.2.1b	Laione granodiorite	9_bc_2		10.5225		0.000200853
31.2.1b	Laione granodiorite	9_bc_2		10.7325		0.00019979
31.2.1b	Laione granodiorite	9_bc_2		10.9425		0.000196137
31.2.1b	Laione granodiorite	9_bc_2		11.1525		0.000198506
31.2.1b	Laione granodiorite	9_bc_2		11.3625		0.000190992
31.2.1b	Laione granodiorite	9_bc_2		11.5724		0.000215849
31.2.1b	Laione granodiorite	9_bc_2		11.7824		0.000202201
31.2.1b	Laione granodiorite	9_bc_2		11.9924		0.000218938
31.2.1b	Laione granodiorite	9_bc_2		12.2024		0.00022191
31.2.1b	Laione granodiorite	9_bc_2		12.4124		0.000219978
31.2.1b	Laione granodiorite	9_bc_2		12.6224		0.000220964
31.2.1b	Laione granodiorite	9_bc_2		12.8323		0.000224155
31.2.1b	Laione granodiorite	9_bc_2		13.0423		0.000236533
31.2.1b	Laione granodiorite	9_bc_2		13.2523		0.000235736
31.2.1b	Laione granodiorite	9_bc_2		13.4623		0.000212796
31.2.1b	Laione granodiorite	9_bc_2		13.6723		0.000242499
31.2.1b	Laione granodiorite	9_bc_2		13.8823		0.000236978
31.2.1b	Laione granodiorite	9_bc_2		14.0923		0.00025702
31.2.1b	Laione granodiorite	9_bc_2		14.3022		0.000243894
31.2.1b	Laione granodiorite	9_bc_2		14.5122		0.000245304
31.2.1b	Laione granodiorite	9_bc_2		14.7222		0.000275796
31.2.1b	Laione granodiorite	9_bc_2		14.9322		0.000264053
31.2.1b	Laione granodiorite	9_bc_2		15.1422		0.000273886
31.2.1b	Laione granodiorite	9_bc_2		15.3522		0.000264373
31.2.1b	Laione granodiorite	9_bc_2		15.5621		0.00025698
31.2.1b	Laione granodiorite	9_bc_2		15.7721		0.000248124
31.2.1b	Laione granodiorite	9_bc_2		15.9821		0.000245677
31.2.1b	Laione granodiorite	9_bc_2		16.1921		0.000255132
31.2.1b	Laione granodiorite	9_bc_2		16.4021		0.000252446
31.2.1b	Laione granodiorite	9_bc_2		16.6121		0.00026409
31.2.1b	Laione granodiorite	9_bc_2		16.822		0.000245908
31.2.1b	Laione granodiorite	9_bc_2		17.032		0.000254334
31.2.1b	Laione granodiorite	9_bc_2		17.242		0.000265031
31.2.1b	Laione granodiorite	9_bc_2		17.452		0.000256077
31.2.1b	Laione granodiorite	9_bc_2		17.662		0.000258612
31.2.1b	Laione granodiorite	9_bc_2		17.872		0.000242555
31.2.1b	Laione granodiorite	9_bc_2		18.0819		0.000248552
31.2.1b	Laione granodiorite	9_bc_2		18.2919		0.000248536
31.2.1b	Laione granodiorite	9_bc_2		18.5019		0.000238946
31.2.1b	Laione granodiorite	9_bc_2		18.7119		0.000232113
31.2.1b	Laione granodiorite	9_bc_2		18.9219		0.000238777
31.2.1b	Laione granodiorite	9_bc_2		19.1319		0.000237278
31.2.1b	Laione granodiorite	9_bc_2		19.3418		0.000238002
31.2.1b	Laione granodiorite	9_bc_2		19.5518		0.00024886
31.2.1b	Laione granodiorite	9_bc_2		19.7618		0.000284038
31.2.1b	Laione granodiorite	9_bc_2		19.9718		0.00027175
31.2.1b	Laione granodiorite	9_bc_2		20.1818		0.000264072
31.2.1b	Laione granodiorite	9_bc_2		20.3918		0.000262555
31.2.1b	Laione granodiorite	9_bc_2		20.6017		0.000255558
31.2.1b	Laione granodiorite	9_bc_2		20.8117		0.000258739
31.2.1b	Laione granodiorite	9_bc_2		21.0217		0.000267977
31.2.1b	Laione granodiorite	9_bc_2		21.2317		0.00025549
31.2.1b	Laione granodiorite	9_bc_2		21.4417		0.000258234
31.2.1b	Laione granodiorite	9_bc_2		21.6517		0.000269234
31.2.1b	Laione granodiorite	9_bc_2		21.8616		0.000265451
31.2.1b	Laione granodiorite	9_bc_2		22.0716		0.000269125
31.2.1b	Laione granodiorite	9_bc_2		22.2816		0.000248675
31.2.1b	Laione granodiorite	9_bc_2		22.4916		0.000263096
31.2.1b	Laione granodiorite	9_bc_2		22.7016		0.000250445
31.2.1b	Laione granodiorite	9_bc_2		22.9116		0.000251868
31.2.1b	Laione granodiorite	9_bc_2		23.1215		0.000260755
31.2.1b	Laione granodiorite	9_bc_2		23.3315		0.000276929
31.2.1b	Laione granodiorite	9_bc_2		23.5415		0.000269098
31.2.1b	Laione granodiorite	9_bc_2		23.7515		0.00026965
31.2.1b	Laione granodiorite	9_bc_2		23.9615		0.000264956
31.2.1b	Laione granodiorite	9_bc_2		24.1715		0.000263549
31.2.1b	Laione granodiorite	9_bc_2		24.3814		0.000248928
31.2.1b	Laione granodiorite	9_bc_2		24.5914		0.000247141
31.2.1b	Laione granodiorite	9_bc_2		24.8014		0.000255409
31.2.1b	Laione granodiorite	10_bc_2		0		0.00167764
31.2.1b	Laione granodiorite	10_bc_2		0.248592		0.00216724
31.2.1b	Laione granodiorite	10_bc_2		0.393059		0.0018765
31.2.1b	Laione granodiorite	10_bc_2		0.633788		0.00161163
31.2.1b	Laione granodiorite	10_bc_2		0.786118		0.00179796
31.2.1b	Laione granodiorite	10_bc_2		1.02497		0.00201817
31.2.1b	Laione granodiorite	10_bc_2		1.26758		0.00199994
31.2.1b	Laione granodiorite	10_bc_2		1.41719		0.00218552
31.2.1b	Laione granodiorite	10_bc_2		1.65832		0.00202714
31.2.1b	Laione granodiorite	10_bc_2		1.80978		0.00175663
31.2.1b	Laione granodiorite	10_bc_2		2.04994		0.00213086
31.2.1b	Laione granodiorite	10_bc_2		2.29191		0.00218413
31.2.1b	Laione granodiorite	10_bc_2		2.44203		0.00210974
31.2.1b	Laione granodiorite	10_bc_2		2.68318		0.0022118
31.2.1b	Laione granodiorite	10_bc_2		2.83439		0.0021203
31.2.1b	Laione granodiorite	10_bc_2		3.07492		0.00244802
31.2.1b	Laione granodiorite	10_bc_2		3.22691		0.00207187
31.2.1b	Laione granodiorite	10_bc_2		3.46695		0.00203936
31.2.1b	Laione granodiorite	10_bc_2		3.70811		0.00203481
31.2.1b	Laione granodiorite	10_bc_2		3.85919		0.00201176
31.2.1b	Laione granodiorite	10_bc_2		4.09989		0.0019738
31.2.1b	Laione granodiorite	10_bc_2		4.25158		0.001967
31.2.1b	Laione granodiorite	10_bc_2		4.49189		0.00192134
31.2.1b	Laione granodiorite	10_bc_2		4.73306		0.00197172
31.2.1b	Laione granodiorite	10_bc_2		4.88406		0.00187644
31.2.1b	Laione granodiorite	10_bc_2		5.12486		0.00192918
31.2.1b	Laione granodiorite	10_bc_2		5.27637		0.00205043
31.2.1b	Laione granodiorite	10_bc_2		5.51684		0.00205149
31.2.1b	Laione granodiorite	10_bc_2		5.75801		0.00191199
31.2.1b	Laione granodiorite	10_bc_2		5.90897		0.0019123
31.2.1b	Laione granodiorite	10_bc_2		6.14983		0.00182564
31.2.1b	Laione granodiorite	10_bc_2		6.30121		0.00172117
31.2.1b	Laione granodiorite	10_bc_2		6.5418		0.00191461
31.2.1b	Laione granodiorite	10_bc_2		6.78297		0.00161238
31.2.1b	Laione granodiorite	10_bc_2		6.9339		0.00196855
31.2.1b	Laione granodiorite	10_bc_2		7.1748		0.00208711
31.2.1b	Laione granodiorite	10_bc_2		7.32609		0.00192395
31.2.1b	Laione granodiorite	10_bc_2		7.56677		0.00208017
31.2.1b	Laione granodiorite	10_bc_2		7.80793		0.00184958
31.2.1b	Laione granodiorite	10_bc_2		7.95883		0.00179568
31.2.1b	Laione granodiorite	10_bc_2		8.19978		0.00176435
31.2.1b	Laione granodiorite	10_bc_2		8.351		0.00181484
31.2.1b	Laione granodiorite	10_bc_2		8.59173		0.00177659
31.2.1b	Laione granodiorite	10_bc_2		8.74324		0.00196011
31.2.1b	Laione granodiorite	10_bc_2		8.98378		0.00195595
31.2.1b	Laione granodiorite	10_bc_2		9.22475		0.00196609
31.2.1b	Laione granodiorite	10_bc_2		9.37592		0.00200803
31.2.1b	Laione granodiorite	10_bc_2		9.6167		0.00221967
31.2.1b	Laione granodiorite	10_bc_2		9.76812		0.00202565
31.2.1b	Laione granodiorite	10_bc_2		10.0087		0.00182889
31.2.1b	Laione granodiorite	10_bc_2		10.2497		0.00211532
31.2.1b	Laione granodiorite	10_bc_2		10.4008		0.0019801
31.2.1b	Laione granodiorite	10_bc_2		10.6417		0.00183448
31.2.1b	Laione granodiorite	10_bc_2		10.793		0.00207553
31.2.1b	Laione granodiorite	10_bc_2		11.0337		0.00301203
31.2.1b	Laione granodiorite	10_bc_2		11.2747		0.00239468
31.2.1b	Laione granodiorite	10_bc_2		11.4258		0.00291199
31.2.1b	Laione granodiorite	10_bc_2		11.6666		0.0022964
31.2.1b	Laione granodiorite	10_bc_2		11.8179		0.00238083
31.2.1b	Laione granodiorite	10_bc_2		12.0586		0.00215913
31.2.1b	Laione granodiorite	10_bc_2		12.2997		0.00219477
31.2.1b	Laione granodiorite	10_bc_2		12.4507		0.00225546
31.2.1b	Laione granodiorite	10_bc_2		12.6916		0.00202234
31.2.1b	Laione granodiorite	10_bc_2		12.8429		0.00167356
31.2.1b	Laione granodiorite	10_bc_2		13.0836		0.00237091
31.2.1b	Laione granodiorite	10_bc_2		13.3246		0.00224029
31.2.1b	Laione granodiorite	10_bc_2		13.4757		0.00187864
31.2.1b	Laione granodiorite	10_bc_2		13.7166		0.00192472
31.2.1b	Laione granodiorite	10_bc_2		13.8678		0.00206126
31.2.1b	Laione granodiorite	10_bc_2		14.1086		0.00216727
31.2.1b	Laione granodiorite	10_bc_2		14.26		0.00243157
31.2.1b	Laione granodiorite	10_bc_2		14.5006		0.00224446
31.2.1b	Laione granodiorite	10_bc_2		14.7415		0.00225087
31.2.1b	Laione granodiorite	10_bc_2		14.8927		0.00205613
31.2.1b	Laione granodiorite	10_bc_2		15.1335		0.00248467
31.2.1b	Laione granodiorite	10_bc_2		15.2849		0.00251878
31.2.1b	Laione granodiorite	10_bc_2		15.5256		0.00208148
31.2.1b	Laione granodiorite	10_bc_2		15.7665		0.00196791
31.2.1b	Laione granodiorite	10_bc_2		15.9177		0.00192254
31.2.1b	Laione granodiorite	10_bc_2		16.1585		0.00210386
31.2.1b	Laione granodiorite	10_bc_2		16.3098		0.00193636
31.2.1b	Laione granodiorite	10_bc_2		16.5505		0.0018131
31.2.1b	Laione granodiorite	10_bc_2		16.7915		0.00204511
31.2.1b	Laione granodiorite	10_bc_2		16.9426		0.00177075
31.2.1b	Laione granodiorite	10_bc_2		17.1835		0.00204017
31.2.1b	Laione granodiorite	10_bc_2		17.3347		0.00190867
31.2.1b	Laione granodiorite	10_bc_2		17.5755		0.00224057
31.2.1b	Laione granodiorite	10_bc_2		17.8164		0.00228941
31.2.1b	Laione granodiorite	10_bc_2		17.9676		0.00241769
31.2.1b	Laione granodiorite	10_bc_2		18.2084		0.00202299
31.2.1b	Laione granodiorite	10_bc_2		18.3597		0.00197306
31.2.1b	Laione granodiorite	10_bc_2		18.6004		0.00169299
31.2.1b	Laione granodiorite	10_bc_2		18.8414		0.00194148
31.2.1b	Laione granodiorite	10_bc_2		18.9925		0.00159847
31.2.1b	Laione granodiorite	10_bc_2		19.2334		0.00205844
31.2.1b	Laione granodiorite	10_bc_2		19.3846		0.00185787
31.2.1b	Laione granodiorite	10_bc_2		19.6254		0.00159183
31.2.1b	Laione granodiorite	10_bc_2		19.8664		0.00156903
31.2.1b	Laione granodiorite	10_bc_2		20.0175		0.00157728
31.2.1b	Laione granodiorite	10_bc_2		20.2584		0.00160757
31.2.1b	Laione granodiorite	10_bc_2		20.4096		0.00140942
31.2.1b	Laione granodiorite	10_bc_2		20.6504		0.00166309
31.2.1b	Laione granodiorite	10_bc_2		20.8017		0.00145523
31.2.1b	Laione granodiorite	10_bc_2		21.0424		0.00155185
31.2.1b	Laione granodiorite	10_bc_2		21.2833		0.00135184
31.2.1b	Laione granodiorite	10_bc_2		21.4345		0.00149985
31.2.1b	Laione granodiorite	10_bc_2		21.6753		0.00166516
31.2.1b	Laione granodiorite	10_bc_2		21.8266		0.0013027
31.2.1b	Laione granodiorite	10_bc_2		22.0674		0.0012759
31.2.1b	Laione granodiorite	10_bc_2		22.3083		0.00150805
31.2.1b	Laione granodiorite	10_bc_2		22.4595		0.00137968
31.2.1b	Laione granodiorite	10_bc_2		22.7003		0.00149535
31.2.1b	Laione granodiorite	10_bc_2		22.8516		0.0013765
31.2.1b	Laione granodiorite	10_bc_2		23.0923		0.00116627
31.2.1b	Laione granodiorite	10_bc_2		23.3333		0.00119374
31.2.1b	Laione granodiorite	10_bc_2		23.4844		0.00135202
31.2.1b	Laione granodiorite	10_bc_2		23.7253		0.00129195
31.2.1b	Laione granodiorite	10_bc_2		23.8765		0.0014919
31.2.1b	Laione granodiorite	10_bc_2		24.1173		0.00122801
31.2.1b	Laione granodiorite	10_bc_2		24.3582		0.000980899
31.2.1b	Laione granodiorite	10_bc_2		24.5094		0.00102771
31.2.1b	Laione granodiorite	10_bc_2		24.7502		0.00101254
31.2.1b	Laione granodiorite	10_bc_2		24.9015		0.00101732
31.2.1b	Laione granodiorite	10_bc_2		25.1423		0.00108207
31.2.1b	Laione granodiorite	10_bc_2		25.3832		0.000934814
31.2.1b	Laione granodiorite	10_bc_2		25.5343		0.000973481
31.2.1b	Laione granodiorite	10_bc_2		25.7752		0.000941064
31.2.1b	Laione granodiorite	10_bc_2		25.9264		0.00115035
31.2.1b	Laione granodiorite	10_bc_2		26.1672		0.000961224
31.2.1b	Laione granodiorite	10_bc_2		26.3185		0.000913811
31.2.1b	Laione granodiorite	10_bc_2		26.5593		0.000753449
31.2.1b	Laione granodiorite	10_bc_2		26.8002		0.00105234
31.2.1b	Laione granodiorite	10_bc_2		26.9513		0.00104834
31.2.1b	Laione granodiorite	10_bc_2		27.1922		0.000644542
31.2.1b	Laione granodiorite	10_bc_2		27.3435		0.000926768
31.2.1b	Laione granodiorite	10_bc_2		27.5842		0.000826756
31.2.1b	Laione granodiorite	10_bc_2		27.8251		0.000948308
31.2.1b	Laione granodiorite	10_bc_2		27.9763		0.000929604
31.2.1b	Laione granodiorite	10_bc_2		28.2171		0.000816866
31.2.1b	Laione granodiorite	10_bc_2		28.3684		0.0010346
31.2.1b	Laione granodiorite	10_bc_2		28.6092		0.000697455
31.2.1b	Laione granodiorite	10_bc_2		28.8501		0.000854045
31.2.1b	Laione granodiorite	10_bc_2		29.0012		0.000931653
31.2.1b	Laione granodiorite	10_bc_2		29.2421		0.0011661
31.2.1b	Laione granodiorite	10_bc_2		29.3933		0.000908234
31.2.1b	Laione granodiorite	10_bc_2		29.6341		0.000959021
31.2.1b	Laione granodiorite	10_bc_2		29.8751		0.000856213
31.2.1b	Laione granodiorite	10_bc_2		30.0262		0.000800351
31.2.1b	Laione granodiorite	10_bc_2		30.2671		0.000870584
31.2.1b	Laione granodiorite	10_bc_2		30.4183		0.000743296
31.2.1b	Laione granodiorite	10_bc_2		30.6591		0.000895966
31.2.1b	Laione granodiorite	10_bc_2		30.9		0.000624903
31.2.1b	Laione granodiorite	10_bc_2		31.0511		0.000856337
31.2.1b	Laione granodiorite	10_bc_2		31.292		0.000921134
31.2.1b	Laione granodiorite	10_bc_2		31.4432		0.000833956
31.2.1b	Laione granodiorite	10_bc_2		31.684		0.000788665
31.2.1b	Laione granodiorite	10_bc_2		31.8353		0.000516508
31.2.1b	Laione granodiorite	10_bc_2		32.0761		0.000537508
31.2.1b	Laione granodiorite	10_bc_2		32.317		0.000627056
31.2.1b	Laione granodiorite	10_bc_2		32.4682		0.000630481
31.2.1b	Laione granodiorite	10_bc_2		32.709		0.000909077
31.2.1b	Laione granodiorite	10_bc_2		32.8603		0.00138992
31.2.1b	Laione granodiorite	10_bc_2		33.1011		0.00133128
31.2.1b	Laione granodiorite	10_bc_2		33.3419		0.00152656
31.2.1b	Laione granodiorite	10_bc_2		33.4931		0.00289236
31.2.1b	Laione granodiorite	10_bc_2		33.734		0.00257349
31.2.1b	Laione granodiorite	10_bc_2		33.8852		0.00333927
31.2.1b	Laione granodiorite	10_bc_2		34.126		0.00259738
31.2.1b	Laione granodiorite	11_bc_1		0		0.00173219
31.2.1b	Laione granodiorite	11_bc_1		0.15625		0.00149743
31.2.1b	Laione granodiorite	11_bc_1		0.349386		0.000715352
31.2.1b	Laione granodiorite	11_bc_1		0.494106		0.000509102
31.2.1b	Laione granodiorite	11_bc_1		0.644235		0.000319377
31.2.1b	Laione granodiorite	11_bc_1		0.841432		0.000111398
31.2.1b	Laione granodiorite	11_bc_1		0.988212		9.57953e-05
31.2.1b	Laione granodiorite	11_bc_1		1.13752		7.49469e-05
31.2.1b	Laione granodiorite	11_bc_1		1.335		0.000122925
31.2.1b	Laione granodiorite	11_bc_1		1.48232		0.000242722
31.2.1b	Laione granodiorite	11_bc_1		1.68286		0.000681131
31.2.1b	Laione granodiorite	11_bc_1		1.82886		0.000868828
31.2.1b	Laione granodiorite	11_bc_1		1.97642		0.000900748
31.2.1b	Laione granodiorite	11_bc_1		2.17631		0.000670957
31.2.1b	Laione granodiorite	11_bc_1		2.32282		0.000554985
31.2.1b	Laione granodiorite	11_bc_1		2.47053		0.000409179
31.2.1b	Laione granodiorite	11_bc_1		2.67		0.000144965
31.2.1b	Laione granodiorite	11_bc_1		2.81684		9.45735e-05
31.2.1b	Laione granodiorite	11_bc_1		2.96463		8.49947e-05
31.2.1b	Laione granodiorite	11_bc_1		3.16382		9.5201e-05
31.2.1b	Laione granodiorite	11_bc_1		3.31088		8.36741e-05
31.2.1b	Laione granodiorite	11_bc_1		3.45874		0.000106253
31.2.1b	Laione granodiorite	11_bc_1		3.65772		9.65893e-05
31.2.1b	Laione granodiorite	11_bc_1		3.80494		9.00743e-05
31.2.1b	Laione granodiorite	11_bc_1		4.005		9.16507e-05
31.2.1b	Laione granodiorite	11_bc_1		4.15167		7.08449e-05
31.2.1b	Laione granodiorite	11_bc_1		4.29901		8.25392e-05
31.2.1b	Laione granodiorite	11_bc_1		4.49881		9.31246e-05
31.2.1b	Laione granodiorite	11_bc_1		4.64565		9.17648e-05
31.2.1b	Laione granodiorite	11_bc_1		4.79308		8.81809e-05
31.2.1b	Laione granodiorite	11_bc_1		4.99267		8.21164e-05
31.2.1b	Laione granodiorite	11_bc_1		5.13965		8.1342e-05
31.2.1b	Laione granodiorite	11_bc_1		5.28716		8.53964e-05
31.2.1b	Laione granodiorite	11_bc_1		5.48658		8.50948e-05
31.2.1b	Laione granodiorite	11_bc_1		5.63367		8.66686e-05
31.2.1b	Laione granodiorite	11_bc_1		5.78125		8.15317e-05
31.2.1b	Laione granodiorite	11_bc_1		5.98052		8.78112e-05
31.2.1b	Laione granodiorite	11_bc_1		6.12771		8.23962e-05
31.2.1b	Laione granodiorite	11_bc_1		6.32764		9.23196e-05
31.2.1b	Laione granodiorite	11_bc_1		6.47448		8.61776e-05
31.2.1b	Laione granodiorite	11_bc_1		6.62176		9.15843e-05
31.2.1b	Laione granodiorite	11_bc_1		6.82153		8.90535e-05
31.2.1b	Laione granodiorite	11_bc_1		6.96847		0.000109336
31.2.1b	Laione granodiorite	11_bc_1		7.11581		8.936e-05
31.2.1b	Laione granodiorite	11_bc_1		7.31544		8.08846e-05
31.2.1b	Laione granodiorite	11_bc_1		7.46247		8.77183e-05
31.2.1b	Laione granodiorite	11_bc_1		7.60987		9.06897e-05
31.2.1b	Laione granodiorite	11_bc_1		7.80937		7.79592e-05
31.2.1b	Laione granodiorite	11_bc_1		7.95649		7.05233e-05
31.2.1b	Laione granodiorite	11_bc_1		8.10394		0.000104466
31.2.1b	Laione granodiorite	11_bc_1		8.30333		8.49827e-05
31.2.1b	Laione granodiorite	11_bc_1		8.45051		8.79409e-05
31.2.1b	Laione granodiorite	11_bc_1		8.65038		8.63424e-05
31.2.1b	Laione granodiorite	11_bc_1		8.7973		7.2454e-05
31.2.1b	Laione granodiorite	11_bc_1		8.94454		7.3223e-05
31.2.1b	Laione granodiorite	11_bc_1		9.1443		7.35205e-05
31.2.1b	Laione granodiorite	11_bc_1		9.29129		8.68709e-05
31.2.1b	Laione granodiorite	11_bc_1		9.43859		7.14995e-05
31.2.1b	Laione granodiorite	11_bc_1		9.63823		7.63965e-05
31.2.1b	Laione granodiorite	11_bc_1		9.78529		8.94369e-05
31.2.1b	Laione granodiorite	11_bc_1		9.93263		9.69085e-05
31.2.1b	Laione granodiorite	11_bc_1		10.1322		8.87573e-05
31.2.1b	Laione granodiorite	11_bc_1		10.2793		8.19005e-05
31.2.1b	Laione granodiorite	11_bc_1		10.4267		8.54448e-05
31.2.1b	Laione granodiorite	11_bc_1		10.6262		8.90131e-05
31.2.1b	Laione granodiorite	11_bc_1		10.7733		8.934e-05
31.2.1b	Laione granodiorite	11_bc_1		10.9732		8.6389e-05
31.2.1b	Laione granodiorite	11_bc_1		11.1201		8.22737e-05
31.2.1b	Laione granodiorite	11_bc_1		11.2674		9.00239e-05
31.2.1b	Laione granodiorite	11_bc_1		11.4671		8.7332e-05
31.2.1b	Laione granodiorite	11_bc_1		11.6141		8.23896e-05
31.2.1b	Laione granodiorite	11_bc_1		11.7614		8.04043e-05
31.2.1b	Laione granodiorite	11_bc_1		11.961		8.54124e-05
31.2.1b	Laione granodiorite	11_bc_1		12.1081		7.78437e-05
31.2.1b	Laione granodiorite	11_bc_1		12.2554		8.1766e-05
31.2.1b	Laione granodiorite	11_bc_1		12.455		8.47562e-05
31.2.1b	Laione granodiorite	11_bc_1		12.6021		7.45542e-05
31.2.1b	Laione granodiorite	11_bc_1		12.7495		8.52406e-05
31.2.1b	Laione granodiorite	11_bc_1		12.949		0.000129392
31.2.1b	Laione granodiorite	11_bc_1		13.0961		8.47123e-05
31.2.1b	Laione granodiorite	11_bc_1		13.2959		9.47828e-05
31.2.1b	Laione granodiorite	11_bc_1		13.4429		7.80641e-05
31.2.1b	Laione granodiorite	11_bc_1		13.5902		7.52873e-05
31.2.1b	Laione granodiorite	11_bc_1		13.7899		7.97019e-05
31.2.1b	Laione granodiorite	11_bc_1		13.9369		7.84263e-05
31.2.1b	Laione granodiorite	11_bc_1		14.0842		8.44251e-05
31.2.1b	Laione granodiorite	11_bc_1		14.2838		7.75451e-05
31.2.1b	Laione granodiorite	11_bc_1		14.4309		8.6953e-05
31.2.1b	Laione granodiorite	11_bc_1		14.5782		8.31662e-05
31.2.1b	Laione granodiorite	11_bc_1		14.7778		7.8934e-05
31.2.1b	Laione granodiorite	11_bc_1		14.9249		8.29094e-05
31.2.1b	Laione granodiorite	11_bc_1		15.0723		8.8431e-05
31.2.1b	Laione granodiorite	11_bc_1		15.2718		8.7785e-05
31.2.1b	Laione granodiorite	11_bc_1		15.419		7.70902e-05
31.2.1b	Laione granodiorite	11_bc_1		15.6188		8.75352e-05
31.2.1b	Laione granodiorite	11_bc_1		15.7658		8.43524e-05
31.2.1b	Laione granodiorite	11_bc_1		15.913		7.7579e-05
31.2.1b	Laione granodiorite	11_bc_1		16.1127		9.28793e-05
31.2.1b	Laione granodiorite	11_bc_1		16.2598		7.41216e-05
31.2.1b	Laione granodiorite	11_bc_1		16.407		9.44905e-05
31.2.1b	Laione granodiorite	11_bc_1		16.6067		7.73593e-05
31.2.1b	Laione granodiorite	11_bc_1		16.7538		8.85368e-05
31.2.1b	Laione granodiorite	11_bc_1		16.901		8.24886e-05
31.2.1b	Laione granodiorite	11_bc_1		17.1006		8.43846e-05
31.2.1b	Laione granodiorite	11_bc_1		17.2478		9.07825e-05
31.2.1b	Laione granodiorite	11_bc_1		17.3951		8.68881e-05
31.2.1b	Laione granodiorite	11_bc_1		17.5946		9.51715e-05
31.2.1b	Laione granodiorite	11_bc_1		17.7418		9.00121e-05
31.2.1b	Laione granodiorite	11_bc_1		17.9416		9.61566e-05
31.2.1b	Laione granodiorite	11_bc_1		18.0886		8.39987e-05
31.2.1b	Laione granodiorite	11_bc_1		18.2358		7.32995e-05
31.2.1b	Laione granodiorite	11_bc_1		18.4355		7.93071e-05
31.2.1b	Laione granodiorite	11_bc_1		18.5826		9.03933e-05
31.2.1b	Laione granodiorite	11_bc_1		18.7298		8.90883e-05
31.2.1b	Laione granodiorite	11_bc_1		18.9295		0.00010363
31.2.1b	Laione granodiorite	11_bc_1		19.0766		9.83303e-05
31.2.1b	Laione granodiorite	11_bc_1		19.2238		0.000103875
31.2.1b	Laione granodiorite	11_bc_1		19.4234		0.000122218
31.2.1b	Laione granodiorite	11_bc_1		19.5706		0.000130664
31.2.1b	Laione granodiorite	11_bc_1		19.7179		0.000131644
31.2.1b	Laione granodiorite	11_bc_1		19.9174		0.000132177
31.2.1b	Laione granodiorite	11_bc_1		20.0646		0.000117501
31.2.1b	Laione granodiorite	11_bc_1		20.2119		0.000112141
31.2.1b	Laione granodiorite	11_bc_1		20.4114		0.000123583
31.2.1b	Laione granodiorite	11_bc_1		20.5586		0.000119651
31.2.1b	Laione granodiorite	11_bc_1		20.7583		0.000105767
31.2.1b	Laione granodiorite	11_bc_1		20.9054		0.000121321
31.2.1b	Laione granodiorite	11_bc_1		21.0526		0.000120794
31.2.1b	Laione granodiorite	11_bc_1		21.2523		0.000134443
31.2.1b	Laione granodiorite	11_bc_1		21.3994		0.000125486
31.2.1b	Laione granodiorite	11_bc_1		21.5466		0.000121426
31.2.1b	Laione granodiorite	11_bc_1		21.7463		0.000117986
31.2.1b	Laione granodiorite	11_bc_1		21.8934		0.000124722
31.2.1b	Laione granodiorite	11_bc_1		22.0407		0.000129934
31.2.1b	Laione granodiorite	11_bc_1		22.2402		0.00012005
31.2.1b	Laione granodiorite	11_bc_1		22.3874		0.000133404
31.2.1b	Laione granodiorite	11_bc_1		22.5347		0.000141088
31.2.1b	Laione granodiorite	11_bc_1		22.7342		0.000143397
31.2.1b	Laione granodiorite	11_bc_1		22.8814		0.000149022
31.2.1b	Laione granodiorite	11_bc_1		23.0812		0.000135046
31.2.1b	Laione granodiorite	11_bc_1		23.2282		0.000143316
31.2.1b	Laione granodiorite	11_bc_1		23.3754		0.000150606
31.2.1b	Laione granodiorite	11_bc_1		23.5751		0.000138211
31.2.1b	Laione granodiorite	11_bc_1		23.7222		0.000156379
31.2.1b	Laione granodiorite	11_bc_1		23.8695		0.000137377
31.2.1b	Laione granodiorite	11_bc_1		24.0691		0.000154452
31.2.1b	Laione granodiorite	11_bc_1		24.2162		0.000150934
31.2.1b	Laione granodiorite	11_bc_1		24.3635		0.000146214
31.2.1b	Laione granodiorite	11_bc_1		24.5631		0.000151846
31.2.1b	Laione granodiorite	11_bc_1		24.7102		0.000147992
31.2.1b	Laione granodiorite	11_bc_1		24.8575		0.00017261
31.2.1b	Laione granodiorite	11_bc_1		25.0571		0.000149189
31.2.1b	Laione granodiorite	11_bc_1		25.2042		0.000145821
31.2.1b	Laione granodiorite	11_bc_1		25.404		0.00017492
31.2.1b	Laione granodiorite	11_bc_1		25.5511		0.000152914
31.2.1b	Laione granodiorite	11_bc_1		25.6983		0.000166488
31.2.1b	Laione granodiorite	11_bc_1		25.8979		0.000164972
31.2.1b	Laione granodiorite	11_bc_1		26.045		0.000165791
31.2.1b	Laione granodiorite	11_bc_1		26.1923		0.000155649
31.2.1b	Laione granodiorite	11_bc_1		26.3919		0.00015522
31.2.1b	Laione granodiorite	11_bc_1		26.539		0.000147093
31.2.1b	Laione granodiorite	11_bc_1		26.6863		0.000156717
31.2.1b	Laione granodiorite	11_bc_1		26.8859		0.000158548
31.2.1b	Laione granodiorite	11_bc_1		27.0331		0.000157642
31.2.1b	Laione granodiorite	11_bc_1		27.1803		0.00017704
31.2.1b	Laione granodiorite	11_bc_1		27.3799		0.000193534
31.2.1b	Laione granodiorite	11_bc_1		27.5271		0.000148717
31.2.1b	Laione granodiorite	11_bc_1		27.7268		0.000160683
31.2.1b	Laione granodiorite	11_bc_1		27.8739		0.000166712
31.2.1b	Laione granodiorite	11_bc_1		28.0211		0.000173836
31.2.1b	Laione granodiorite	11_bc_1		28.2208		0.00015201
31.2.1b	Laione granodiorite	11_bc_1		28.3679		0.000158382
31.2.1b	Laione granodiorite	11_bc_1		28.5151		0.000166323
31.2.1b	Laione granodiorite	11_bc_1		28.7147		0.000134473
31.2.1b	Laione granodiorite	11_bc_1		28.8619		0.000147437
31.2.1b	Laione granodiorite	11_bc_1		29.0091		0.000137563
31.2.1b	Laione granodiorite	11_bc_1		29.2087		0.00014924
31.2.1b	Laione granodiorite	11_bc_1		29.3559		0.000139002
31.2.1b	Laione granodiorite	11_bc_1		29.5031		0.000128065
31.2.1b	Laione granodiorite	11_bc_1		29.7027		0.000147367
31.2.1b	Laione granodiorite	11_bc_1		29.8499		0.000133985
31.2.1b	Laione granodiorite	11_bc_1		30.0496		0.000129927
31.2.1b	Laione granodiorite	11_bc_1		30.1967		0.000129549
31.2.1b	Laione granodiorite	11_bc_1		30.3439		0.000147487
31.2.1b	Laione granodiorite	11_bc_1		30.5436		0.000147536
31.2.1b	Laione granodiorite	11_bc_1		30.6907		0.000128958
31.2.1b	Laione granodiorite	11_bc_1		30.8379		0.000137962
31.2.1b	Laione granodiorite	11_bc_1		31.0376		0.000139086
31.2.1b	Laione granodiorite	11_bc_1		31.1847		0.000124734
31.2.1b	Laione granodiorite	11_bc_1		31.3319		0.000130931
31.2.1b	Laione granodiorite	11_bc_1		31.5315		0.0001377
31.2.1b	Laione granodiorite	11_bc_1		31.6787		0.000143606
31.2.1b	Laione granodiorite	11_bc_1		31.8259		0.000138613
31.2.1b	Laione granodiorite	11_bc_1		32.0255		0.000141887
31.2.1b	Laione granodiorite	11_bc_1		32.1727		0.000159036
31.2.1b	Laione granodiorite	11_bc_1		32.3724		0.00014204
31.2.1b	Laione granodiorite	11_bc_1		32.5195		0.000137808
31.2.1b	Laione granodiorite	11_bc_1		32.6667		0.000149738
31.2.1b	Laione granodiorite	11_bc_1		32.8664		0.000140803
31.2.1b	Laione granodiorite	11_bc_1		33.0135		0.000149494
31.2.1b	Laione granodiorite	11_bc_1		33.1607		0.000137697
31.2.1b	Laione granodiorite	11_bc_1		33.3604		0.000151723
31.2.1b	Laione granodiorite	11_bc_1		33.5075		0.000144661
31.2.1b	Laione granodiorite	11_bc_1		33.6547		0.000124737
31.2.1b	Laione granodiorite	11_bc_1		33.8544		0.000119185
31.2.1b	Laione granodiorite	11_bc_1		34.0015		0.000131827
31.2.1b	Laione granodiorite	11_bc_1		34.1488		0.000124798
31.2.1b	Laione granodiorite	11_bc_1		34.3484		0.000126054
31.2.1b	Laione granodiorite	11_bc_1		34.4955		0.000114804
31.2.1b	Laione granodiorite	11_bc_1		34.6952		0.00012103
31.2.1b	Laione granodiorite	11_bc_1		34.8424		0.000193263
31.2.1b	Laione granodiorite	11_bc_1		34.9895		0.000142767
31.2.1b	Laione granodiorite	11_bc_1		35.1892		0.000124983
31.2.1b	Laione granodiorite	11_bc_1		35.3363		0.000124191
31.2.1b	Laione granodiorite	11_bc_1		35.4836		0.000114636
31.2.1b	Laione granodiorite	11_bc_1		35.6832		0.000123119
31.2.1b	Laione granodiorite	11_bc_1		35.8303		9.93979e-05
54.7.1	Laione granodiorite	14_bc_1		0		0.000232334
54.7.1	Laione granodiorite	14_bc_1		0.248592		0.000225973
54.7.1	Laione granodiorite	14_bc_1		0.497184		0.00022699
54.7.1	Laione granodiorite	14_bc_1		0.633788		0.00022371
54.7.1	Laione granodiorite	14_bc_1		0.878906		0.000224931
54.7.1	Laione granodiorite	14_bc_1		1.12555		0.000218026
54.7.1	Laione granodiorite	14_bc_1		1.37289		0.000223777
54.7.1	Laione granodiorite	14_bc_1		1.62062		0.000216488
54.7.1	Laione granodiorite	14_bc_1		1.75781		0.000214221
54.7.1	Laione granodiorite	14_bc_1		2.00421		0.000217328
54.7.1	Laione granodiorite	14_bc_1		2.2511		0.000217811
54.7.1	Laione granodiorite	14_bc_1		2.49832		0.0002196
54.7.1	Laione granodiorite	14_bc_1		2.63672		0.000216312
54.7.1	Laione granodiorite	14_bc_1		2.88303		0.000212017
54.7.1	Laione granodiorite	14_bc_1		3.1297		0.000217792
54.7.1	Laione granodiorite	14_bc_1		3.37665		0.000219792
54.7.1	Laione granodiorite	14_bc_1		3.62382		0.000207708
54.7.1	Laione granodiorite	14_bc_1		3.76188		0.00020938
54.7.1	Laione granodiorite	14_bc_1		4.00843		0.000215012
54.7.1	Laione granodiorite	14_bc_1		4.25521		0.000217729
54.7.1	Laione granodiorite	14_bc_1		4.5022		0.000220276
54.7.1	Laione granodiorite	14_bc_1		4.74935		0.000213759
54.7.1	Laione granodiorite	14_bc_1		4.88722		0.000217677
54.7.1	Laione granodiorite	14_bc_1		5.1339		0.000221072
54.7.1	Laione granodiorite	14_bc_1		5.38074		0.000217239
54.7.1	Laione granodiorite	14_bc_1		5.62775		0.000218648
54.7.1	Laione granodiorite	14_bc_1		5.76605		0.000212931
54.7.1	Laione granodiorite	14_bc_1		6.01264		0.000216587
54.7.1	Laione granodiorite	14_bc_1		6.25939		0.000214472
54.7.1	Laione granodiorite	14_bc_1		6.50628		0.000220593
54.7.1	Laione granodiorite	14_bc_1		6.75329		0.000225218
54.7.1	Laione granodiorite	14_bc_1		6.89143		0.000222356
54.7.1	Laione granodiorite	14_bc_1		7.1381		0.000224777
54.7.1	Laione granodiorite	14_bc_1		7.3849		0.000237159
54.7.1	Laione granodiorite	14_bc_1		7.63182		0.000225087
54.7.1	Laione granodiorite	14_bc_1		7.87884		0.000233285
54.7.1	Laione granodiorite	14_bc_1		8.01686		0.000230847
54.7.1	Laione granodiorite	14_bc_1		8.26359		0.000227505
54.7.1	Laione granodiorite	14_bc_1		8.51043		0.000227344
54.7.1	Laione granodiorite	14_bc_1		8.75737		0.000229094
54.7.1	Laione granodiorite	14_bc_1		8.89564		0.000231623
54.7.1	Laione granodiorite	14_bc_1		9.14231		0.000230226
54.7.1	Laione granodiorite	14_bc_1		9.38909		0.000238475
54.7.1	Laione granodiorite	14_bc_1		9.63596		0.000228133
54.7.1	Laione granodiorite	14_bc_1		9.88291		0.000234344
54.7.1	Laione granodiorite	14_bc_1		10.0211		0.000231
54.7.1	Laione granodiorite	14_bc_1		10.2678		0.000219638
54.7.1	Laione granodiorite	14_bc_1		10.5146		0.000221043
54.7.1	Laione granodiorite	14_bc_1		10.7615		0.000227584
54.7.1	Laione granodiorite	14_bc_1		11.0084		0.000222353
54.7.1	Laione granodiorite	14_bc_1		11.1465		0.000228394
54.7.1	Laione granodiorite	14_bc_1		11.3933		0.000222876
54.7.1	Laione granodiorite	14_bc_1		11.6401		0.000212767
54.7.1	Laione granodiorite	14_bc_1		11.887		0.000214858
54.7.1	Laione granodiorite	14_bc_1		12.0253		0.000216532
54.7.1	Laione granodiorite	14_bc_1		12.272		0.000225856
54.7.1	Laione granodiorite	14_bc_1		12.5188		0.000218062
54.7.1	Laione granodiorite	14_bc_1		12.7656		0.000216344
54.7.1	Laione granodiorite	14_bc_1		13.0126		0.000218719
54.7.1	Laione granodiorite	14_bc_1		13.1507		0.000222296
54.7.1	Laione granodiorite	14_bc_1		13.3975		0.000224861
54.7.1	Laione granodiorite	14_bc_1		13.6443		0.0002147
54.7.1	Laione granodiorite	14_bc_1		13.8912		0.000221384
54.7.1	Laione granodiorite	14_bc_1		14.1381		0.000215625
54.7.1	Laione granodiorite	14_bc_1		14.2762		0.00021595
54.7.1	Laione granodiorite	14_bc_1		14.523		0.000200945
54.7.1	Laione granodiorite	14_bc_1		14.7698		0.000199457
54.7.1	Laione granodiorite	14_bc_1		15.0167		0.000207787
54.7.1	Laione granodiorite	14_bc_1		15.1549		0.000216565
54.7.1	Laione granodiorite	14_bc_1		15.4017		0.000222531
54.7.1	Laione granodiorite	14_bc_1		15.6485		0.000213895
54.7.1	Laione granodiorite	14_bc_1		15.8953		0.000228214
54.7.1	Laione granodiorite	14_bc_1		16.1422		0.000238018
54.7.1	Laione granodiorite	14_bc_1		16.2804		0.000234938
54.7.1	Laione granodiorite	14_bc_1		16.5272		0.000238784
54.7.1	Laione granodiorite	14_bc_1		16.774		0.000218614
54.7.1	Laione granodiorite	14_bc_1		17.0208		0.000211901
54.7.1	Laione granodiorite	14_bc_1		17.2678		0.000203089
54.7.1	Laione granodiorite	14_bc_1		17.4059		0.00020404
54.7.1	Laione granodiorite	14_bc_1		17.6527		0.00019681
54.7.1	Laione granodiorite	14_bc_1		17.8995		0.000188186
54.7.1	Laione granodiorite	14_bc_1		18.1464		0.000193518
54.7.1	Laione granodiorite	14_bc_1		18.2846		0.000191029
54.7.1	Laione granodiorite	14_bc_1		18.5314		0.000192078
54.7.1	Laione granodiorite	14_bc_1		18.7782		0.000188259
54.7.1	Laione granodiorite	14_bc_1		19.025		0.000188307
54.7.1	Laione granodiorite	14_bc_1		19.2719		0.000183066
54.7.1	Laione granodiorite	14_bc_1		19.4101		0.000182812
54.7.1	Laione granodiorite	14_bc_1		19.6569		0.000175258
54.7.1	Laione granodiorite	14_bc_1		19.9037		0.000167754
54.7.1	Laione granodiorite	14_bc_1		20.1505		0.000169542
54.7.1	Laione granodiorite	14_bc_1		20.3974		0.000165385
54.7.1	Laione granodiorite	14_bc_1		20.5356		0.000169916
54.7.1	Laione granodiorite	14_bc_1		20.7824		0.000168037
54.7.1	Laione granodiorite	14_bc_1		21.0292		0.000161002
54.7.1	Laione granodiorite	14_bc_1		21.2761		0.000156781
54.7.1	Laione granodiorite	14_bc_1		21.4143		0.000161265
54.7.1	Laione granodiorite	14_bc_1		21.6611		0.000153564
54.7.1	Laione granodiorite	14_bc_1		21.9079		0.000156848
54.7.1	Laione granodiorite	14_bc_1		22.1547		0.000166646
54.7.1	Laione granodiorite	14_bc_1		22.4016		0.00016152
54.7.1	Laione granodiorite	14_bc_1		22.5398		0.000156925
54.7.1	Laione granodiorite	14_bc_1		22.7866		0.000153535
54.7.1	Laione granodiorite	14_bc_1		23.0334		0.000151292
54.7.1	Laione granodiorite	14_bc_1		23.2802		0.000151777
54.7.1	Laione granodiorite	14_bc_1		23.5271		0.000141209
54.7.1	Laione granodiorite	14_bc_1		23.6653		0.000145858
54.7.1	Laione granodiorite	14_bc_1		23.9121		0.000147893
54.7.1	Laione granodiorite	14_bc_1		24.1589		0.000151909
54.7.1	Laione granodiorite	14_bc_1		24.4058		0.000151988
54.7.1	Laione granodiorite	14_bc_1		24.6527		0.000146257
54.7.1	Laione granodiorite	14_bc_1		24.7908		0.00014492
54.7.1	Laione granodiorite	14_bc_1		25.0376		0.000139125
54.7.1	Laione granodiorite	14_bc_1		25.2844		0.000140852
54.7.1	Laione granodiorite	14_bc_1		25.5313		0.000138412
54.7.1	Laione granodiorite	14_bc_1		25.6695		0.000147739
54.7.1	Laione granodiorite	14_bc_1		25.9163		0.000138104
54.7.1	Laione granodiorite	14_bc_1		26.1631		0.000144327
54.7.1	Laione granodiorite	14_bc_1		26.4099		0.00014233
54.7.1	Laione granodiorite	14_bc_1		26.6568		0.000154849
54.7.1	Laione granodiorite	14_bc_1		26.795		0.000150446
54.7.1	Laione granodiorite	14_bc_1		27.0418		0.000151632
54.7.1	Laione granodiorite	14_bc_1		27.2886		0.00014303
54.7.1	Laione granodiorite	14_bc_1		27.5355		0.000142681
54.7.1	Laione granodiorite	14_bc_1		27.7823		0.000142684
54.7.1	Laione granodiorite	14_bc_1		27.9205		0.000139958
54.7.1	Laione granodiorite	14_bc_1		28.1673		0.0001441
54.7.1	Laione granodiorite	14_bc_1		28.4141		0.000149643
54.7.1	Laione granodiorite	14_bc_1		28.661		0.000142746
54.7.1	Laione granodiorite	14_bc_1		28.7992		0.00013902
54.7.1	Laione granodiorite	14_bc_1		29.046		0.000144336
54.7.1	Laione granodiorite	14_bc_1		29.2928		0.000154718
54.7.1	Laione granodiorite	14_bc_1		29.5396		0.000156211
54.7.1	Laione granodiorite	14_bc_1		29.7865		0.000143559
54.7.1	Laione granodiorite	14_bc_1		29.9247		0.000141626
54.7.1	Laione granodiorite	14_bc_1		30.1715		0.000147538
54.7.1	Laione granodiorite	14_bc_1		30.4183		0.00015625
54.7.1	Laione granodiorite	14_bc_1		30.6651		0.00015354
54.7.1	Laione granodiorite	14_bc_1		30.912		0.000140004
54.7.1	Laione granodiorite	14_bc_1		31.0501		0.000136186
54.7.1	Laione granodiorite	14_bc_1		31.297		0.000134705
54.7.1	Laione granodiorite	14_bc_1		31.5438		0.000127975
54.7.1	Laione granodiorite	14_bc_1		31.7907		0.000135289
54.7.1	Laione granodiorite	14_bc_1		31.9289		0.00013184
54.7.1	Laione granodiorite	14_bc_1		32.1756		0.000132929
54.7.1	Laione granodiorite	14_bc_1		32.4225		0.000141795
54.7.1	Laione granodiorite	14_bc_1		32.6693		0.000139171
54.7.1	Laione granodiorite	14_bc_1		32.9162		0.000136161
54.7.1	Laione granodiorite	14_bc_1		33.0543		0.000138833
54.7.1	Laione granodiorite	14_bc_1		33.3011		0.000132796
54.7.1	Laione granodiorite	14_bc_1		33.548		0.000135935
54.7.1	Laione granodiorite	14_bc_1		33.7948		0.000139657
54.7.1	Laione granodiorite	14_bc_1		34.0417		0.000139345
54.7.1	Laione granodiorite	14_bc_1		34.1799		0.000133037
54.7.1	Laione granodiorite	14_bc_1		34.4267		0.000128677
54.7.1	Laione granodiorite	14_bc_1		34.6735		0.000131674
54.7.1	Laione granodiorite	14_bc_1		34.9203		0.000135545
54.7.1	Laione granodiorite	14_bc_1		35.0586		0.000129234
54.7.1	Laione granodiorite	14_bc_1		35.3053		0.000129364
54.7.1	Laione granodiorite	14_bc_1		35.5522		0.000130369
54.7.1	Laione granodiorite	14_bc_1		35.799		0.00012916
54.7.1	Laione granodiorite	14_bc_1		36.0459		0.000129479
54.7.1	Laione granodiorite	14_bc_1		36.184		0.000140566
54.7.1	Laione granodiorite	14_bc_1		36.4308		0.000129233
54.7.1	Laione granodiorite	14_bc_1		36.6777		0.000132932
54.7.1	Laione granodiorite	14_bc_1		36.9245		0.00013622
54.7.1	Laione granodiorite	14_bc_1		37.1714		0.000132847
54.7.1	Laione granodiorite	14_bc_1		37.3095		0.000135179
54.7.1	Laione granodiorite	14_bc_1		37.5564		0.000133918
54.7.1	Laione granodiorite	14_bc_1		37.8032		0.000133236
54.7.1	Laione granodiorite	14_bc_1		38.05		0.00012901
54.7.1	Laione granodiorite	14_bc_1		38.1882		0.000127131
54.7.1	Laione granodiorite	14_bc_1		38.435		0.000127684
54.7.1	Laione granodiorite	14_bc_1		38.6819		0.000128068
54.7.1	Laione granodiorite	14_bc_1		38.9287		0.000123871
54.7.1	Laione granodiorite	14_bc_1		39.1756		0.000122489
54.7.1	Laione granodiorite	14_bc_1		39.3137		0.000132636
54.7.1	Laione granodiorite	14_bc_1		39.5605		0.000125543
54.7.1	Laione granodiorite	14_bc_1		39.8074		0.000126933
54.7.1	Laione granodiorite	14_bc_1		40.0542		0.000126798
54.7.1	Laione granodiorite	14_bc_1		40.3011		0.000126222
54.7.1	Laione granodiorite	14_bc_1		40.4392		0.00011847
54.7.1	Laione granodiorite	14_bc_1		40.6861		0.000118473
54.7.1	Laione granodiorite	14_bc_1		40.9329		0.000126444
54.7.1	Laione granodiorite	14_bc_1		41.1797		0.000122012
54.7.1	Laione granodiorite	14_bc_1		41.3179		0.00011769
54.7.1	Laione granodiorite	14_bc_1		41.5647		0.000121809
54.7.1	Laione granodiorite	14_bc_1		41.8116		0.00012539
54.7.1	Laione granodiorite	14_bc_1		42.0584		0.000120066
54.7.1	Laione granodiorite	14_bc_1		42.3053		0.00012037
54.7.1	Laione granodiorite	14_bc_1		42.4434		0.000122314
54.7.1	Laione granodiorite	14_bc_1		42.6902		0.000126719
54.7.1	Laione granodiorite	14_bc_1		42.9371		0.000118849
54.7.1	Laione granodiorite	14_bc_1		43.1839		0.000129007
54.7.1	Laione granodiorite	14_bc_1		43.4308		0.000125298
54.7.1	Laione granodiorite	14_bc_1		43.5689		0.00012329
54.7.1	Laione granodiorite	14_bc_1		43.8158		0.000123049
54.7.1	Laione granodiorite	14_bc_1		44.0626		0.000122704
54.7.1	Laione granodiorite	14_bc_1		44.3094		0.00012046
54.7.1	Laione granodiorite	14_bc_1		44.4476		0.000121707
54.7.1	Laione granodiorite	14_bc_1		44.6944		0.000118985
54.7.1	Laione granodiorite	14_bc_1		44.9412		0.000123144
54.7.1	Laione granodiorite	14_bc_1		45.1881		0.000112896
54.7.1	Laione granodiorite	14_bc_1		45.435		0.000112052
54.7.1	Laione granodiorite	14_bc_1		45.5731		9.73052e-05
54.7.1	Laione granodiorite	14_bc_1		45.8199		8.87736e-05
54.7.1	Laione granodiorite	14_bc_1		46.0668		8.38218e-05
54.7.1	Laione granodiorite	14_bc_1		46.3136		8.67064e-05
54.7.1	Laione granodiorite	14_bc_1		46.5605		9.21191e-05
54.7.1	Laione granodiorite	14_bc_1		46.6986		9.57817e-05
54.7.1	Laione granodiorite	14_bc_1		46.9454		0.000127305
54.7.1	Laione granodiorite	14_bc_1		47.1923		0.000136081
54.7.1	Laione granodiorite	14_bc_1		47.4391		0.000139908
54.7.1	Laione granodiorite	14_bc_1		47.5773		0.000123664
54.7.1	Laione granodiorite	14_bc_1		47.8241		0.000116378
54.7.1	Laione granodiorite	14_bc_1		48.071		0.000136234
54.7.1	Laione granodiorite	14_bc_1		48.3178		0.000135296
54.7.1	Laione granodiorite	14_bc_1		48.5646		0.000145266
54.7.1	Laione granodiorite	14_bc_1		48.7028		0.000128915
54.7.1	Laione granodiorite	14_bc_1		48.9496		0.000137584
54.7.1	Laione granodiorite	14_bc_1		49.1965		0.000125306

[truncated: 1 more sheets: Thermal modelling]
